# Supplementary material for: Genetic diversity and variation in antimicrobial-resistance determinants of non-serotype 2 Streptococcus suis isolates from healthy pigs
Source: Microb Genom. 2022 Nov 3;8(11):mgen000882. doi: 10.1099/mgen.0.000882 (PMC9836093; doi:10.1099/mgen.0.000882)
Supplement: Supplementary material 2 [file mgen-8-882-s002.xlsx]

## Sheet: Table S2
Table S2: Summary of isolate genome statistics
	id	identifier	pubMLST	isolate	Serotype	Host	status	Genes*	aroA	cpn60	dpr	gki	mutS	recA	thrA	ST	Contigs	Total length	Min	Max	Mean	StdDev	N50 contig number	N50 contig length (L50)	N90 contig number	N90 contig length (L90)	N95 contig number	N95 contig length (L95)	%GC	BioProject	Accession
	8789_SUI_1	8789	3237	FH1	Non-serotype 2	Pig	Healthy	2032	23	257	42	31	14	109	12	1923	135	2085075	128	102331	15445	21018	18	33185	55	12226	67	5598	41.4	PRJNA418954	SRR20015771
	8790_SUI_2	8790	3238	FH2	Non-serotype 2	Pig	Healthy	2055	23	257	42	31	14	109	12	1923	81	2089360	180	175841	25795	36714	10	73949	33	18419	40	11601	41.3	PRJNA418954	SRR20015770
	8797_SUI_4_1	8797	3239	FH4-1	Non-serotype 2	Pig	Healthy	2064	56	142	361	473	154	71	28	1924	116	2187298	212	135470	18857	27527	14	54307	42	13402	53	7533	41.3	PRJNA418954	SRR20015704
	8798_SUI_4_2	8798	3240	FH4-2	Non-serotype 2	Pig	Healthy	2066	56	142	361	473	154	71	28	1924	108	2189283	140	181160	20272	34908	10	61439	34	18512	43	10298	41.3	PRJNA418954	SRR20015706
	8799_SUI_4_3	8799	3241	FH4-3	Non-serotype 2	Pig	Healthy	2076	56	142	361	473	154	71	28	1924	83	2199945	128	181160	26506	42945	9	88936	23	44333	26	27104	41.3	PRJNA418954	SRR20015705
	8811_SUI_9_1	8811	3242	FH9-1	Non-serotype 2	Pig	Healthy	1988	17	33	22	4	153	85	12	1925	102	2120240	128	202275	20787	38503	9	84302	29	23850	34	17673	41.2	PRJNA418954	SRR20015760
	8813_SUI_10	8813	3243	FH10	Non-serotype 2	Pig	Healthy	2040	17	33	22	4	153	85	12	1925	99	2118585	128	230813	21400	44372	7	92396	26	23924	31	19676	41.2	PRJNA418954	SRR20015754
	8814_SUI_11	8814	3244	FH11	Non-serotype 2	Pig	Healthy	2302	365	30	11	7	136	77	18	1926	95	2297608	212	191568	24186	38570	10	77117	38	17239	47	7183	41.1	PRJNA418954	SRR20015755
	8815_SUI_12	8815	3245	FH12	Non-serotype 2	Pig	Healthy	2259	365	30	11	7	136	77	18	1926	78	2307461	128	353869	29583	62257	5	166459	25	16908	34	9096	41.1	PRJNA418954	SRR20015756
	8816_SUI_13	8816	3246	FH13	Non-serotype 2	Pig	Healthy	2286	365	451	5	445	136	46	39	1927	107	2272552	169	187486	21239	32460	13	58309	40	14054	51	5957	41.1	PRJNA418954	SRR20015757
	8818_SUI_15	8818	3247	FH15	Non-serotype 2	Pig	Healthy	1954	111	132	54	7	47	103	28	1928	50	2058118	128	229931	41163	59036	6	135476	18	39792	21	19759	41.4	PRJNA418954	SAMN29502533
	8819_SUI_16	8819	3248	FH16	Non-serotype 2	Pig	Healthy	2306	151	71	42	6	139	59	76	1929	145	2367645	150	157038	16329	28128	14	54149	50	10530	63	6576	41.1	PRJNA418954	SAMN29502534
	8820_SUI_17	8820	3249	FH17	Non-serotype 2	Pig	Healthy	2240	151	71	42	6	139	59	76	1929	118	2324393	128	170366	19699	31395	13	56486	39	14516	50	7335	41	PRJNA418954	SAMN29502535
	8822_SUI_19	8822	3250	FH19	Non-serotype 2	Pig	Healthy	2259	151	71	42	6	139	59	76	1929	103	2341275	128	170752	22731	38929	10	88410	31	21406	38	10802	41	PRJNA418954	SAMN29502537
	8823_SUI_20	8823	3251	FH20	Non-serotype 2	Pig	Healthy	2295	418	428	99	126	469	265	51	1930	166	2423153	136	113100	14598	24403	16	53739	53	13374	64	8086	41.3	PRJNA418954	SAMN29502538
	8826_SUI_24	8826	3252	FH24	Non-serotype 2	Pig	Healthy	2200	380	513	30	72	154	59	55	1931	209	2287321	128	107105	10945	18120	20	32778	77	6131	103	3290	41.3	PRJNA418954	SAMN29502541
	8827_SUI_25	8827	3253	FH25	Non-serotype 2	Pig	Healthy	2162	383	110	99	474	138	37	111	1932	304	2316239	142	54974	7620	9894	41	19062	130	4531	163	2315	41.6	PRJNA418954	SRR20015758
	8835_SUI_33	8835	3254	FH33	Non-serotype 2	Pig	Healthy	2128	15	275	52	86	16	69	12	1933	88	2179529	128	173310	24768	41371	9	88001	26	20039	34	9640	41.2	PRJNA418954	SRR20015742
	8845_SUI_42	8845	3255	FH42	Non-serotype 2	Pig	Healthy	2280	151	90	42	72	154	59	76	1934	150	2385331	130	182056	15903	35867	9	84346	27	27147	34	8335	41	PRJNA418954	SRR20015734
	8846_SUI_43	8846	3256	FH43	Non-serotype 2	Pig	Healthy	2270	151	90	42	72	154	59	76	1934	125	2359673	128	182056	18878	32937	11	58514	41	16765	49	10207	41	PRJNA418954	SRR20015733
	8852_SUI_50	8852	3257	FH50	Non-serotype 2	Pig	Healthy	2215	418	428	99	126	469	265		(1,930)	204	2339088	160	97893	11467	16617	24	26067	86	6894	109	3931	41.4	PRJNA418954	SRR20015730
	8853_SUI_51	8853	3258	FH51	Non-serotype 2	Pig	Healthy	2305	91	549	23	39	145	37	92	1935	164	2371815	128	133835	14463	23526	16	48077	56	11799	68	7378	41.4	PRJNA418954	SRR20015728
	8854_SUI_52	8854	3259	FH52	Non-serotype 2	Pig	Healthy	2256	419	165	28	6	16	123	125	1936	94	2303212	128	225560	24503	44366	9	101017	23	28450	28	20731	41.2	PRJNA418954	SRR20015727
	8858_SUI_56	8858	3260	FH56	Non-serotype 2	Pig	Healthy	2139	64	550	30	79	103	335	44	1937	197	2236452	128	107078	11353	16788	22	28964	83	5606	110	2929	41.4	PRJNA418954	SRR20015723
	8859_SUI_57	8859	--	FH57	Non-serotype 2	Pig	Healthy	1668	216	76	30	7	54	71	55	unassigned	1158	1975091	134	13426	1706	1486	250	2427	814	775	958	594	42.6	PRJNA418954	SRR20015722
	8860_SUI_H132_53	8860	3261	H132-53	2	Human	Human disease	2128	8	30	5	1	44	21	4	104	56	2117817	137	367272	37819	65014	6	89933	22	29844	26	13264	41	PRJNA418954	SRR20015721
	8861_SUI_H219_53	8861	3262	H219-53	2	Human	Human disease	2012	1	1	1	52	1	1	1	105	68	2050068	128	306053	30149	46973	9	58114	30	23417	36	13031	41.2	PRJNA418954	SRR20015720
	8862_SUI_T2NE	8862	3263	DP-T2NE	2	Pig	Swine disease	2004	1	1	1	1	1	1	1	1	67	2063346	128	270605	30797	51035	7	81481	25	23981	32	12773	41.2	PRJNA418954	SRR20015719
	8863_SUI_T2N	8863	3264	DP-T2N	2	Pig	Swine disease	2010	1	1	1	1	1	1	1	1	54	2064644	128	306062	38235	55553	7	112475	21	30414	25	21386	41.1	PRJNA418954	SRR20015717
	8864_SUI_THD10_6	8864	3265	THD10-6	Non-serotype 2	Pig	Healthy	2268	420	489	30	66	154	71	55	1938	184	2354132	231	167886	12795	22561	17	38988	69	7325	89	4213	41.1	PRJNA418954	SRR20015716
	8865_SUI_TSK11_2	8865	3266	TSK11-2	2	Pig	Healthy	2130	2	30	5	34	31	3	25	28	101	2148353	128	198578	21271	36806	10	62169	36	17908	43	12342	41.1	PRJNA418954	SRR20015715
	8866_SUI_TSK16_2	8866	3267	TSK16-2	2	Pig	Healthy	2119	421	30	5	34	31	3	25	1939	107	2143398	139	248543	20032	37533	10	61577	38	14378	47	8994	41.1	PRJNA418954	SRR20015714
	8867_SUI_TP12_2	8867	3268	TP12-2	2	Pig	Healthy	2111	8	30	5	1	44	21	4	104	62	2103116	152	216289	33922	49341	8	89599	23	29844	28	13264	41.1	PRJNA418954	SRR20015713
	8868_SUI_TP12_3	8868	3269	TP12-3	2	Pig	Healthy	2077	8	30	5	1	44	21	4	104	161	2084649	128	92786	12949	17448	21	27654	74	7890	91	5093	41.2	PRJNA418954	SRR20015712
	8869_SUI_T13_1N	8869	3270	T13-1N	Non-serotype 2	Pig	Healthy	2191	223	30	5	453	14	28	240	1940	100	2238788	128	197351	22388	45172	8	106331	22	22826	28	11641	41.3	PRJNA418954	SRR20015711
	8871_SUI_TJ21_2S	8871	--	TJ21-2S	Non-serotype 2	Pig	Healthy	2069	45	177	30	72	70	175	55	unassigned	517	2260025	154	35411	4372	5179	79	8917	279	2006	352	1155	41.5	PRJNA418954	SRR20015710
	*number of genes identified by PROKKA
							Average	2137.89									159.889	2.21567e+06	142.722	179647	20692.4	34298.7	21.0278	66809.7	70.5	17790.4	86.5278	10021.8	41.2528
							Min	1668									54	1975091	128	13426	1706	1486	6	2427	21	775	25	594	41
							Max	2305									1158	2423153	231	367272	38235	65014	250	112475	814	30414	958	21386	42.6
							Healthy pig_ave	2150.31									172.219	2.23338e+06	144.281	163041	18997.7	31755.5	22.75	64473.3	76.25	16650	93.625	9385.28	41.2687
							Pig disease_ave	2007									60.5	2063995	128	288334	34516	53294	7	96978	23	27197.5	28.5	17079.5	41.15
							Human disease_ave	2070									62	2.08394e+06	132.5	336662	33984	55993.5	7.5	74023.5	26	26630.5	31	13147.5	41.1
							Serotype 2	2073.88									84.5	2.09692e+06	133.5	250774	28146.8	44962.9	9.75	72875.2	33.625	22209.5	41	12518.4	41.125
							Non-serotype 2	2156.18									181.429	2.2496e+06	145.357	159325	18562.5	31251.8	24.25	65076.7	81.0357	16527.8	99.5357	9308.43	41.2893
