# Supplementary material for: Genetic diversity and variation in antimicrobial-resistance determinants of non-serotype 2 Streptococcus suis isolates from healthy pigs
Source: Microb Genom. 2022 Nov 3;8(11):mgen000882. doi: 10.1099/mgen.0.000882 (PMC9836093; doi:10.1099/mgen.0.000882)
Supplement: Supplementary material 3 [file mgen-8-882-s003.xlsx]

## Sheet: Sheet1
Table S3: Summary of core and accessory genome characterisation with PIRATE
	# 5004 gene families in 36 genomes.
	# 400 contain greater than one allele at the thresholds analysed.
	# 186 contain fission/fusion events.
	# 41 contain duplication/loss.
	%isolates	#clusters	>1 allele	fission/fusion	multicopy
	0-10%	1915	83	7	0
	10-25%	919	121	34	11
	25-50%	421	87	33	11
	50-75%	211	38	28	5
	75-90%	103	13	9	3
	90-95%	87	8	11	5
	95-100%	1348	50	64	6
		core	1348	0.269384
		accessory	3656	0.730616
		total	5004
