# Supplementary material for: Genetic diversity and variation in antimicrobial-resistance determinants of non-serotype 2 Streptococcus suis isolates from healthy pigs
Source: Microb Genom. 2022 Nov 3;8(11):mgen000882. doi: 10.1099/mgen.0.000882 (PMC9836093; doi:10.1099/mgen.0.000882)
Supplement: Supplementary material 5 [file mgen-8-882-s005.xlsx]

## Sheet: TableS5_NCBI
Table S5: Summary of AMR genes identified by comparison with the NCBI database.
	#FILE	SEQUENCE	START	END	STRAND	GENE	COVERAGE	COVERAGE_MAP	GAPS	%COVERAGE	%IDENTITY	DATABASE	ACCESSION	PRODUCT	RESISTANCE
	8789_SUI_1	2044923	1	877	+	ant(6)-Ia	33-909/909	===============	0/0	96.48	99.77	ncbi	NG_047393.1	aminoglycoside nucleotidyltransferase ANT(6)-Ia	STREPTOMYCIN
	8789_SUI_1	2044923	5007	5752	+	erm(B)	1-747/747	========/======	1/1	99.87	99.47	ncbi	NG_047801.1	23S rRNA (adenine(2058)-N(6))-methyltransferase Erm(B)	MACROLIDE
	8789_SUI_1	2044837	50311	51795	+	lsa(E)	1-1485/1485	===============	0/0	100	98.32	ncbi	NG_047935.1	ABC-F type ribosomal protection protein Lsa(E)	LINCOSAMIDE;STREPTOGRAMIN
	8789_SUI_1	2044837	51849	52652	+	lnu(B)	1-804/804	===============	0/0	100	100	ncbi	NG_047923.1	lincosamide nucleotidyltransferase Lnu(B)	LINCOSAMIDE
	8789_SUI_1	2044923	1154	1948	+	aph(3')-IIIa	1-795/795	===============	0/0	100	100	ncbi	NG_047418.1	aminoglycoside O-phosphotransferase APH(3')-IIIa	AMIKACIN;KANAMYCIN
	8790_SUI_2	2044993	61687	62432	+	erm(B)	1-747/747	========/======	1/1	99.87	99.47	ncbi	NG_047801.1	23S rRNA (adenine(2058)-N(6))-methyltransferase Erm(B)	MACROLIDE
	8790_SUI_2	2044993	50423	51907	+	lsa(E)	1-1485/1485	===============	0/0	100	98.32	ncbi	NG_047935.1	ABC-F type ribosomal protection protein Lsa(E)	LINCOSAMIDE;STREPTOGRAMIN
	8790_SUI_2	2044993	51961	52764	+	lnu(B)	1-804/804	===============	0/0	100	100	ncbi	NG_047923.1	lincosamide nucleotidyltransferase Lnu(B)	LINCOSAMIDE
	8790_SUI_2	2044993	56649	57557	+	ant(6)-Ia	1-909/909	===============	0/0	100	99.78	ncbi	NG_047393.1	aminoglycoside nucleotidyltransferase ANT(6)-Ia	STREPTOMYCIN
	8790_SUI_2	2044993	57834	58628	+	aph(3')-IIIa	1-795/795	===============	0/0	100	100	ncbi	NG_047418.1	aminoglycoside O-phosphotransferase APH(3')-IIIa	AMIKACIN;KANAMYCIN
	8811_SUI_9_1	2808584	69593	70338	+	erm(B)	1-747/747	========/======	1/1	99.87	99.47	ncbi	NG_047801.1	23S rRNA (adenine(2058)-N(6))-methyltransferase Erm(B)	MACROLIDE
	8811_SUI_9_1	2808549	9171	10079	+	ant(6)-Ia	1-909/909	===============	0/0	100	100	ncbi	NG_047393.1	aminoglycoside nucleotidyltransferase ANT(6)-Ia	STREPTOMYCIN
	8811_SUI_9_1	2808549	10076	10618	+	sat4	1-543/543	===============	0/0	100	100	ncbi	NG_048072.1	streptothricin N-acetyltransferase Sat4	STREPTOTHRICIN
	8811_SUI_9_1	2808549	10711	11505	+	aph(3')-IIIa	1-795/795	===============	0/0	100	100	ncbi	NG_047418.1	aminoglycoside O-phosphotransferase APH(3')-IIIa	AMIKACIN;KANAMYCIN
	8811_SUI_9_1	2808584	59529	61448	+	tet(O)	1-1920/1920	===============	0/0	100	98.44	ncbi	NG_048255.1	tetracycline resistance ribosomal protection protein Tet(O)	TETRACYCLINE
	8813_SUI_10	2809969	160335	161080	-	erm(B)	1-747/747	========/======	1/1	99.87	99.47	ncbi	NG_047801.1	23S rRNA (adenine(2058)-N(6))-methyltransferase Erm(B)	MACROLIDE
	8813_SUI_10	2809905	9171	10079	+	ant(6)-Ia	1-909/909	===============	0/0	100	100	ncbi	NG_047393.1	aminoglycoside nucleotidyltransferase ANT(6)-Ia	STREPTOMYCIN
	8813_SUI_10	2809905	10076	10618	+	sat4	1-543/543	===============	0/0	100	100	ncbi	NG_048072.1	streptothricin N-acetyltransferase Sat4	STREPTOTHRICIN
	8813_SUI_10	2809905	10711	11505	+	aph(3')-IIIa	1-795/795	===============	0/0	100	100	ncbi	NG_047418.1	aminoglycoside O-phosphotransferase APH(3')-IIIa	AMIKACIN;KANAMYCIN
	8813_SUI_10	2809969	169225	171144	-	tet(O)	1-1920/1920	===============	0/0	100	98.44	ncbi	NG_048255.1	tetracycline resistance ribosomal protection protein Tet(O)	TETRACYCLINE
	8814_SUI_11	2810072	125	981	-	aadE	1-857/867	===============	0/0	98.85	100	ncbi	NG_047378.1	aminoglycoside 6-adenylyltransferase AadE	STREPTOMYCIN
	8814_SUI_11	2810067	6848	7593	-	erm(B)	1-747/747	========/======	1/1	99.87	99.47	ncbi	NG_047801.1	23S rRNA (adenine(2058)-N(6))-methyltransferase Erm(B)	MACROLIDE
	8814_SUI_11	2809988	41830	43749	+	tet(O)	1-1920/1920	===============	0/0	100	100	ncbi	NG_048255.1	tetracycline resistance ribosomal protection protein Tet(O)	TETRACYCLINE
	8815_SUI_12	2810149	6848	7540	-	erm(B)	54-747/747	.=======/======	1/1	92.77	99.42	ncbi	NG_047801.1	23S rRNA (adenine(2058)-N(6))-methyltransferase Erm(B)	MACROLIDE
	8815_SUI_12	2810151	125	981	-	aadE	1-857/867	===============	0/0	98.85	100	ncbi	NG_047378.1	aminoglycoside 6-adenylyltransferase AadE	STREPTOMYCIN
	8815_SUI_12	2810121	42303	44222	+	tet(O)	1-1920/1920	===============	0/0	100	100	ncbi	NG_048255.1	tetracycline resistance ribosomal protection protein Tet(O)	TETRACYCLINE
	8816_SUI_13	2810157	66	799	+	erm(T)	1-735/735	========/======	1/1	99.86	99.86	ncbi	NG_047841.1	23S rRNA (adenine(2058)-N(6))-methyltransferase Erm(T)	MACROLIDE
	8816_SUI_13	2810157	32397	33142	-	erm(B)	1-747/747	========/======	1/1	99.87	98.8	ncbi	NG_047801.1	23S rRNA (adenine(2058)-N(6))-methyltransferase Erm(B)	MACROLIDE
	8816_SUI_13	2810157	23438	25357	+	tet(W)	1-1920/1920	========/======	2/2	99.95	97.34	ncbi	NG_048292.1	tetracycline resistance ribosomal protection protein Tet(W)	TETRACYCLINE
	8818_SUI_15	2810359	83267	84012	+	erm(B)	1-747/747	========/======	1/1	99.87	99.73	ncbi	NG_047801.1	23S rRNA (adenine(2058)-N(6))-methyltransferase Erm(B)	MACROLIDE
	8818_SUI_15	2810359	56602	58086	+	lsa(E)	1-1485/1485	===============	0/0	100	99.46	ncbi	NG_047935.1	ABC-F type ribosomal protection protein Lsa(E)	LINCOSAMIDE;STREPTOGRAMIN
	8818_SUI_15	2810359	58140	58943	+	lnu(B)	1-804/804	===============	0/0	100	100	ncbi	NG_047923.1	lincosamide nucleotidyltransferase Lnu(B)	LINCOSAMIDE
	8818_SUI_15	2810359	62829	63692	+	ant(6)-Ia	1-864/864	===============	0/0	100	99.88	ncbi	NG_050582.1	aminoglycoside nucleotidyltransferase ANT(6)-Ia	STREPTOMYCIN
	8818_SUI_15	2810359	64395	65204	+	spw	1-810/810	===============	0/0	100	100	ncbi	NG_048075.1	ANT(9) family aminoglycoside nucleotidyltransferase Spw	AMINOGLYCOSIDE
	8818_SUI_15	2810359	67907	69826	+	tet(O)	1-1920/1920	===============	0/0	100	99.79	ncbi	NG_048258.1	tetracycline resistance ribosomal protection protein Tet(O)	TETRACYCLINE
	8818_SUI_15	2810359	88548	89924	+	tet(L)	1-1377/1377	===============	0/0	100	98.04	ncbi	NG_048203.1	tetracycline efflux MFS transporter Tet(L)	TETRACYCLINE
	8819_SUI_16	2810440	57879	59798	+	tet(W)	1-1920/1920	========/======	2/2	99.95	97.08	ncbi	NG_048292.1	tetracycline resistance ribosomal protection protein Tet(W)	TETRACYCLINE
	8819_SUI_16	2810440	62337	63200	+	ant(6)-Ia	1-864/864	===============	0/0	100	100	ncbi	NG_050582.1	aminoglycoside nucleotidyltransferase ANT(6)-Ia	STREPTOMYCIN
	8819_SUI_16	2810493	3048	4265	+	mef(A)	1-1218/1218	===============	0/0	100	98.77	ncbi	NG_047967.1	macrolide efflux MFS transporter Mef(A)	MACROLIDE
	8819_SUI_16	2810493	4385	5848	+	msr(D)	1-1464/1464	===============	0/0	100	99.86	ncbi	NG_048005.1	ABC-F type ribosomal protection protein Msr(D)	MACROLIDE
	8820_SUI_17	2810567	49200	51119	+	tet(W)	1-1920/1920	========/======	43863	99.95	97.08	ncbi	NG_048292.1	tetracycline resistance ribosomal protection protein Tet(W)	TETRACYCLINE
	8820_SUI_17	2810554	5593	7056	-	msr(D)	1-1464/1464	===============	0/0	100	99.86	ncbi	NG_048005.1	ABC-F type ribosomal protection protein Msr(D)	MACROLIDE
	8820_SUI_17	2810554	7176	8393	-	mef(A)	1-1218/1218	===============	0/0	100	98.77	ncbi	NG_047967.1	macrolide efflux MFS transporter Mef(A)	MACROLIDE
	8820_SUI_17	2810567	53658	54521	+	ant(6)-Ia	1-864/864	===============	2/2	100	100	ncbi	NG_050582.1	aminoglycoside nucleotidyltransferase ANT(6)-Ia	STREPTOMYCIN
	8822_SUI_19	2811470	78377	80296	+	tet(W)	1-1920/1920	========/======	2/2	99.95	97.08	ncbi	NG_048292.1	tetracycline resistance ribosomal protection protein Tet(W)	TETRACYCLINE
	8822_SUI_19	2811470	82835	83698	+	ant(6)-Ia	1-864/864	===============	0/0	100	100	ncbi	NG_050582.1	aminoglycoside nucleotidyltransferase ANT(6)-Ia	STREPTOMYCIN
	8822_SUI_19	2811480	4428	5891	-	msr(D)	1-1464/1464	===============	0/0	100	99.86	ncbi	NG_048005.1	ABC-F type ribosomal protection protein Msr(D)	MACROLIDE
	8822_SUI_19	2811480	6011	7228	-	mef(A)	1-1218/1218	===============	0/0	100	98.77	ncbi	NG_047967.1	macrolide efflux MFS transporter Mef(A)	MACROLIDE
	8822_SUI_19	2811571	197	934	-	erm(B)	1-738/738	===============	0/0	100	99.59	ncbi	NG_047804.1	23S rRNA (adenine(2058)-N(6))-methyltransferase Erm(B)	MACROLIDE
	8823_SUI_20	2811656	10840	11282	-	sat4	101-543/543	..=============	0/0	81.58	100	ncbi	NG_048070.1	streptothricin N-acetyltransferase Sat4	STREPTOTHRICIN
	8823_SUI_20	2811656	9953	10747	-	aph(3')-IIIa	1-795/795	===============	0/0	100	99.87	ncbi	NG_047418.1	aminoglycoside O-phosphotransferase APH(3')-IIIa	AMIKACIN;KANAMYCIN
	8823_SUI_20	2811656	11923	12660	-	erm(B)	1-738/738	===============	0/0	100	99.86	ncbi	NG_047804.1	23S rRNA (adenine(2058)-N(6))-methyltransferase Erm(B)	MACROLIDE
	8823_SUI_20	2811659	26891	28810	-	tet(O)	1-1920/1920	===============	0/0	100	99.95	ncbi	NG_048255.1	tetracycline resistance ribosomal protection protein Tet(O)	TETRACYCLINE
	8826_SUI_24	2812068	196	749	-	ant(6)-Ia	136-689/864	..==========...	0/0	64.12	99.82	ncbi	NG_050582.1	aminoglycoside nucleotidyltransferase ANT(6)-Ia	STREPTOMYCIN
	8826_SUI_24	2812071	4828	5727	-	mef(A)	319-1218/1218	...============	0/0	73.89	98.44	ncbi	NG_047967.1	macrolide efflux MFS transporter Mef(A)	MACROLIDE
	8826_SUI_24	2812071	3245	4708	-	msr(D)	1-1464/1464	===============	0/0	100	99.86	ncbi	NG_048005.1	ABC-F type ribosomal protection protein Msr(D)	MACROLIDE
	8826_SUI_24	2812143	7637	8131	+	lnu(C)	1-495/495	===============	0/0	100	98.99	ncbi	NG_047924.1	lincosamide nucleotidyltransferase Lnu(C)	LINCOSAMIDE
	8826_SUI_24	2812156	12646	14565	+	tet(O)	1-1920/1920	===============	0/0	100	99.95	ncbi	NG_048255.1	tetracycline resistance ribosomal protection protein Tet(O)	TETRACYCLINE
	8826_SUI_24	2812156	21611	22348	-	erm(B)	1-738/738	===============	0/0	100	100	ncbi	NG_047804.1	23S rRNA (adenine(2058)-N(6))-methyltransferase Erm(B)	MACROLIDE
	8827_SUI_25	2812425	386	1174	-	spw	1-789/810	===============	0/0	97.41	96.58	ncbi	NG_048075.1	ANT(9) family aminoglycoside nucleotidyltransferase Spw	AMINOGLYCOSIDE
	8827_SUI_25	2812487	13866	14611	-	erm(B)	1-747/747	========/======	1/1	99.87	98.66	ncbi	NG_047801.1	23S rRNA (adenine(2058)-N(6))-methyltransferase Erm(B)	MACROLIDE
	8827_SUI_25	2812487	4904	6823	+	tet(O)	1-1920/1920	===============	0/0	100	97.5	ncbi	NG_048254.1	tetracycline resistance ribosomal protection protein Tet(O)	TETRACYCLINE
	8835_SUI_33	2813304	1977	3944	+	optrA	1-1968/1968	===============	0/0	100	99.9	ncbi	NG_048023.1	ABC-F type ribosomal protection protein OptrA	FLORFENICOL;OXAZOLIDINONE
	8835_SUI_33	2813304	5361	6092	-	erm(A)	1-732/732	===============	0/0	100	87.16	ncbi	NG_047791.1	23S rRNA (adenine(2058)-N(6))-methyltransferase Erm(A)	MACROLIDE
	8835_SUI_33	2813353	968	1615	-	catA8	1-648/648	===============	0/0	100	100	ncbi	NG_047579.1	type A-8 chloramphenicol O-acetyltransferase	CHLORAMPHENICOL
	8835_SUI_33	2813365	3616	4353	+	erm(B)	1-738/738	===============	0/0	100	99.86	ncbi	NG_047804.1	23S rRNA (adenine(2058)-N(6))-methyltransferase Erm(B)	MACROLIDE
	8835_SUI_33	2813365	11403	13322	-	tet(O)	1-1920/1920	===============	0/0	100	98.12	ncbi	NG_048267.1	tetracycline resistance ribosomal protection protein Tet(O)	TETRACYCLINE
	8845_SUI_42	2816013	7109	9028	-	tet(W)	1-1920/1920	========/======	2/2	99.95	97.08	ncbi	NG_048292.1	tetracycline resistance ribosomal protection protein Tet(W)	TETRACYCLINE
	8845_SUI_42	2816013	3707	4570	-	ant(6)-Ia	1-864/864	===============	0/0	100	100	ncbi	NG_050582.1	aminoglycoside nucleotidyltransferase ANT(6)-Ia	STREPTOMYCIN
	8845_SUI_42	2816101	2206	3669	-	msr(D)	1-1464/1464	===============	0/0	100	99.86	ncbi	NG_048005.1	ABC-F type ribosomal protection protein Msr(D)	MACROLIDE
	8845_SUI_42	2816101	3789	5006	-	mef(A)	1-1218/1218	===============	0/0	100	98.77	ncbi	NG_047967.1	macrolide efflux MFS transporter Mef(A)	MACROLIDE
	8845_SUI_42	2816105	538	1275	-	erm(B)	1-738/738	===============	0/0	100	99.73	ncbi	NG_047804.1	23S rRNA (adenine(2058)-N(6))-methyltransferase Erm(B)	MACROLIDE
	8846_SUI_43	2816210	49662	51581	+	tet(W)	1-1920/1920	========/======	2/2	99.95	97.08	ncbi	NG_048292.1	tetracycline resistance ribosomal protection protein Tet(W)	TETRACYCLINE
	8846_SUI_43	2816192	9427	10890	-	msr(D)	1-1464/1464	===============	0/0	100	99.86	ncbi	NG_048005.1	ABC-F type ribosomal protection protein Msr(D)	MACROLIDE
	8846_SUI_43	2816192	11010	12227	-	mef(A)	1-1218/1218	===============	0/0	100	98.77	ncbi	NG_047967.1	macrolide efflux MFS transporter Mef(A)	MACROLIDE
	8846_SUI_43	2816200	538	1275	-	erm(B)	1-738/738	===============	0/0	100	99.73	ncbi	NG_047804.1	23S rRNA (adenine(2058)-N(6))-methyltransferase Erm(B)	MACROLIDE
	8846_SUI_43	2816210	54120	54983	+	ant(6)-Ia	1-864/864	===============	0/0	100	100	ncbi	NG_050582.1	aminoglycoside nucleotidyltransferase ANT(6)-Ia	STREPTOMYCIN
	8852_SUI_50	2816839	12036	13955	-	tet(O)	1-1920/1920	===============	0/0	100	99.9	ncbi	NG_048267.1	tetracycline resistance ribosomal protection protein Tet(O)	TETRACYCLINE
	8852_SUI_50	2816839	15168	15905	-	erm(B)	1-738/738	===============	0/0	100	99.86	ncbi	NG_047804.1	23S rRNA (adenine(2058)-N(6))-methyltransferase Erm(B)	MACROLIDE
	8852_SUI_50	2816839	21787	22596	-	spw	1-810/810	===============	0/0	100	100	ncbi	NG_048075.1	ANT(9) family aminoglycoside nucleotidyltransferase Spw	AMINOGLYCOSIDE
	8852_SUI_50	2816839	23299	24162	-	ant(6)-Ia	1-864/864	===============	0/0	100	100	ncbi	NG_050582.1	aminoglycoside nucleotidyltransferase ANT(6)-Ia	STREPTOMYCIN
	8852_SUI_50	2816991	3567	4370	-	lnu(B)	1-804/804	===============	0/0	100	100	ncbi	NG_047923.1	lincosamide nucleotidyltransferase Lnu(B)	LINCOSAMIDE
	8852_SUI_50	2816991	4424	5908	-	lsa(E)	1-1485/1485	===============	0/0	100	99.93	ncbi	NG_047935.1	ABC-F type ribosomal protection protein Lsa(E)	LINCOSAMIDE;STREPTOGRAMIN
	8853_SUI_51	2817165	4262	5050	-	spw	1-789/810	===============	0/0	97.41	97.34	ncbi	NG_048075.1	ANT(9) family aminoglycoside nucleotidyltransferase Spw	AMINOGLYCOSIDE
	8853_SUI_51	2817048	9544	11463	+	tet(O)	1-1920/1920	===============	0/0	100	99.79	ncbi	NG_048254.1	tetracycline resistance ribosomal protection protein Tet(O)	TETRACYCLINE
	8853_SUI_51	2817048	13119	13982	+	ant(6)-Ia	1-864/864	===============	0/0	100	99.88	ncbi	NG_050582.1	aminoglycoside nucleotidyltransferase ANT(6)-Ia	STREPTOMYCIN
	8853_SUI_51	2817165	548	1285	-	erm(B)	1-738/738	===============	0/0	100	100	ncbi	NG_047804.1	23S rRNA (adenine(2058)-N(6))-methyltransferase Erm(B)	MACROLIDE
	8854_SUI_52	2817239	51096	51841	-	erm(B)	1-747/747	========/======	1/1	99.87	99.47	ncbi	NG_047801.1	23S rRNA (adenine(2058)-N(6))-methyltransferase Erm(B)	MACROLIDE
	8854_SUI_52	2817239	65588	66454	+	aadE	1-867/867	===============	0/0	100	100	ncbi	NG_047378.1	aminoglycoside 6-adenylyltransferase AadE	STREPTOMYCIN
	8854_SUI_52	2817239	67490	69409	-	tet(O)	1-1920/1920	===============	0/0	100	97.4	ncbi	NG_048267.1	tetracycline resistance ribosomal protection protein Tet(O)	TETRACYCLINE
	8859_SUI_57	2819212	3	670	-	spw	143-810/810	..=============	0/0	82.47	100	ncbi	NG_048075.1	ANT(9) family aminoglycoside nucleotidyltransferase Spw	AMINOGLYCOSIDE
	8860_SUI_H132_53	2819629	34352	35123	+	spw	18-789/810	===============	0/0	95.31	89.9	ncbi	NG_048075.1	ANT(9) family aminoglycoside nucleotidyltransferase Spw	AMINOGLYCOSIDE
	8860_SUI_H132_53	2819629	29263	30747	+	lsa(E)	1-1485/1485	===============	0/0	100	99.93	ncbi	NG_047935.1	ABC-F type ribosomal protection protein Lsa(E)	LINCOSAMIDE;STREPTOGRAMIN
	8860_SUI_H132_53	2819629	30801	31604	+	lnu(B)	1-804/804	===============	0/0	100	99.13	ncbi	NG_047923.1	lincosamide nucleotidyltransferase Lnu(B)	LINCOSAMIDE
	8860_SUI_H132_53	2819642	41196	43115	+	tet(O)	1-1920/1920	===============	0/0	100	99.95	ncbi	NG_048267.1	tetracycline resistance ribosomal protection protein Tet(O)	TETRACYCLINE
	8860_SUI_H132_53	2819642	50168	50905	-	erm(B)	1-738/738	===============	0/0	100	99.86	ncbi	NG_047797.1	23S rRNA (adenine(2058)-N(6))-methyltransferase Erm(B)	MACROLIDE
	8861_SUI_H219_53	2819681	19341	20078	+	erm(B)	1-738/738	===============	0/0	100	99.86	ncbi	NG_047804.1	23S rRNA (adenine(2058)-N(6))-methyltransferase Erm(B)	MACROLIDE
	8861_SUI_H219_53	2819691	2301	4220	-	tet(O)	1-1920/1920	===============	0/0	100	99.53	ncbi	NG_048254.1	tetracycline resistance ribosomal protection protein Tet(O)	TETRACYCLINE
	8862_SUI_T2NE	2819724	36576	38495	+	tet(O)	1-1920/1920	===============	0/0	100	100	ncbi	NG_048255.1	tetracycline resistance ribosomal protection protein Tet(O)	TETRACYCLINE
	8863_SUI_T2N	2819796	36592	38511	+	tet(O)	1-1920/1920	===============	0/0	100	100	ncbi	NG_048255.1	tetracycline resistance ribosomal protection protein Tet(O)	TETRACYCLINE
	8864_SUI_THD10_6	2819951	1	539	-	ant(6)-Ia	131-669/864	..==========...	0/0	62.38	100	ncbi	NG_050582.1	aminoglycoside nucleotidyltransferase ANT(6)-Ia	STREPTOMYCIN
	8864_SUI_THD10_6	2819850	399	1144	-	erm(B)	1-747/747	========/======	1/1	99.87	99.33	ncbi	NG_047801.1	23S rRNA (adenine(2058)-N(6))-methyltransferase Erm(B)	MACROLIDE
	8864_SUI_THD10_6	2819942	6771	8690	-	tet(O)	1-1920/1920	===============	0/0	100	100	ncbi	NG_048267.1	tetracycline resistance ribosomal protection protein Tet(O)	TETRACYCLINE
	8865_SUI_TSK11_2	2820063	13652	15571	-	tet(O)	1-1920/1920	===============	0/0	100	99.9	ncbi	NG_048254.1	tetracycline resistance ribosomal protection protein Tet(O)	TETRACYCLINE
	8865_SUI_TSK11_2	2820124	107585	108322	+	erm(B)	1-738/738	===============	0/0	100	99.46	ncbi	NG_047797.1	23S rRNA (adenine(2058)-N(6))-methyltransferase Erm(B)	MACROLIDE
	8866_SUI_TSK16_2	2820178	57943	58680	-	erm(B)	1-738/738	===============	0/0	100	99.46	ncbi	NG_047797.1	23S rRNA (adenine(2058)-N(6))-methyltransferase Erm(B)	MACROLIDE
	8866_SUI_TSK16_2	2820232	39783	41702	-	tet(O)	1-1920/1920	===============	0/0	100	99.9	ncbi	NG_048254.1	tetracycline resistance ribosomal protection protein Tet(O)	TETRACYCLINE
	8867_SUI_TP12_2	2820269	40832	42751	+	tet(O)	1-1920/1920	===============	0/0	100	99.95	ncbi	NG_048267.1	tetracycline resistance ribosomal protection protein Tet(O)	TETRACYCLINE
	8867_SUI_TP12_2	2820269	49804	50541	-	erm(B)	1-738/738	===============	0/0	100	99.86	ncbi	NG_047797.1	23S rRNA (adenine(2058)-N(6))-methyltransferase Erm(B)	MACROLIDE
	8868_SUI_TP12_3	2820369	49141	49849	-	erm(B)	30-738/738	===============	0/0	96.07	99.86	ncbi	NG_047797.1	23S rRNA (adenine(2058)-N(6))-methyltransferase Erm(B)	MACROLIDE
	8868_SUI_TP12_3	2820369	40169	42088	+	tet(O)	1-1920/1920	===============	0/0	100	99.95	ncbi	NG_048267.1	tetracycline resistance ribosomal protection protein Tet(O)	TETRACYCLINE
	8869_SUI_T13_1N	2820503	57116	58332	-	mef(A)	1-1218/1218	========/======	1/1	99.92	96.63	ncbi	NG_047961.1	macrolide efflux MFS transporter Mef(A)	MACROLIDE
	8869_SUI_T13_1N	2820471	45524	46261	+	erm(B)	1-738/738	===============	0/0	100	99.86	ncbi	NG_047804.1	23S rRNA (adenine(2058)-N(6))-methyltransferase Erm(B)	MACROLIDE
	8869_SUI_T13_1N	2820471	49220	50086	+	aadE	1-867/867	===============	0/0	100	100	ncbi	NG_047378.1	aminoglycoside 6-adenylyltransferase AadE	STREPTOMYCIN
	8869_SUI_T13_1N	2820503	48687	49490	-	lnu(B)	1-804/804	===============	0/0	100	100	ncbi	NG_047923.1	lincosamide nucleotidyltransferase Lnu(B)	LINCOSAMIDE
	8869_SUI_T13_1N	2820503	49544	51028	-	lsa(E)	1-1485/1485	===============	0/0	100	99.46	ncbi	NG_047935.1	ABC-F type ribosomal protection protein Lsa(E)	LINCOSAMIDE;STREPTOGRAMIN
	8869_SUI_T13_1N	2820503	53105	53914	-	spw	1-810/810	===============	0/0	100	99.51	ncbi	NG_048075.1	ANT(9) family aminoglycoside nucleotidyltransferase Spw	AMINOGLYCOSIDE
	8869_SUI_T13_1N	2820503	54617	55480	-	ant(6)-Ia	1-864/864	===============	0/0	100	99.88	ncbi	NG_050582.1	aminoglycoside nucleotidyltransferase ANT(6)-Ia	STREPTOMYCIN
	8869_SUI_T13_1N	2820511	599	1333	+	erm(T)	1-735/735	===============	0/0	100	100	ncbi	NG_047841.1	23S rRNA (adenine(2058)-N(6))-methyltransferase Erm(T)	MACROLIDE
	8869_SUI_T13_1N	2820550	1068	2987	+	tet(O)	1-1920/1920	===============	0/0	100	99.95	ncbi	NG_048267.1	tetracycline resistance ribosomal protection protein Tet(O)	TETRACYCLINE
	8869_SUI_T13_1N	2820550	28792	30168	+	tet(L)	1-1377/1377	===============	0/0	100	99.93	ncbi	NG_048203.1	tetracycline efflux MFS transporter Tet(L)	TETRACYCLINE
	8871_SUI_TJ21_2S	2822337	478	1990	+	optrA	1-1513/1968	============...	0/0	76.88	99.87	ncbi	NG_048023.1	ABC-F type ribosomal protection protein OptrA	FLORFENICOL;OXAZOLIDINONE
	8871_SUI_TJ21_2S	2822421	2674	3374	-	erm(B)	46-747/747	========/======	1/1	93.84	99.57	ncbi	NG_047801.1	23S rRNA (adenine(2058)-N(6))-methyltransferase Erm(B)	MACROLIDE
	8871_SUI_TJ21_2S	2821958	16	747	-	erm(A)	1-732/732	===============	0/0	100	87.16	ncbi	NG_047791.1	23S rRNA (adenine(2058)-N(6))-methyltransferase Erm(A)	MACROLIDE
	8871_SUI_TJ21_2S	2822253	1256	3175	-	tet(O)	1-1920/1920	===============	0/0	100	98.12	ncbi	NG_048254.1	tetracycline resistance ribosomal protection protein Tet(O)	TETRACYCLINE

## Sheet: TableS5_CARD
Table S5: Summary of AMR genes identified by comparison with the CARD database.
	#FILE	SEQUENCE	START	END	GENE	COVERAGE	COVERAGE_MAP	GAPS	%COVERAGE	%IDENTITY	DATABASE	ACCESSION	PRODUCT
	8789_SUI_1	2044837	50311	51795	lsaE	1-1485/1485	===============	0/0	100	98.32	card	JX560992:11388-12873	lsaE is a ABC transporter gene found in porcine MRSA isolates. It confers resistance to pleuromutilin lincosamide and streptogramin A
	8789_SUI_1	2044837	51849	52652	lnuB	1-804/804	===============	0/0	100	100	card	KC688833:1-805	lnuB is a plasmid-mediated nucleotidyltransferase found in Streptococcus lutetiensis
	8789_SUI_1	2044923	47	878	aad(6)	1-832/832	===============	0/0	100	99.76	card	AY712687:1-832	aad(6) is a plasmid-encoded aminoglycoside nucleotidyltransferase gene in E. faecalis and Streptococcus oralis
	8789_SUI_1	2044923	874	1098	SAT-4	1-225/544	=======........	0/0	41.36	99.56	card	U01945:374-917	SAT-4 is a plasmid-mediated streptothricin acetyltransferase and streptothricin (a nucleoside antibiotic) resistant determinant. Originally described from a Campylobacter coli BE/G4 plasmid gene sequence by Jacob et al 1994.
	8789_SUI_1	2044923	1154	1949	APH(3')-IIIa	1-796/796	===============	0/0	100	100	card	CP004067:52915-53710	APH(3')-IIIa is a plasmid-encoded aminoglycoside phosphotransferase in S. aureus and Enterococcus spp.
	8789_SUI_1	2044923	5007	5753	ErmB	1-748/748	========/======	44562	99.87	99.47	card	AF242872:2132-2879	ErmB confers the MLSb phenotype. Similar to ErmC expression of ErmB is inducible by erythromycin. The leader peptide causes attenuation of the mRNA and stabilizes the structure preventing further translation. When erythromycin is present it binds the leader peptide causing a change in conformation allowing for the expression of ErmB.
	8790_SUI_2	2044993	50423	51907	lsaE	1-1485/1485	===============	0/0	100	98.32	card	JX560992:11388-12873	lsaE is a ABC transporter gene found in porcine MRSA isolates. It confers resistance to pleuromutilin lincosamide and streptogramin A
	8790_SUI_2	2044993	51961	52764	lnuB	1-804/804	===============	0/0	100	100	card	KC688833:1-805	lnuB is a plasmid-mediated nucleotidyltransferase found in Streptococcus lutetiensis
	8790_SUI_2	2044993	56727	57558	aad(6)	1-832/832	===============	0/0	100	99.76	card	AY712687:1-832	aad(6) is a plasmid-encoded aminoglycoside nucleotidyltransferase gene in E. faecalis and Streptococcus oralis
	8790_SUI_2	2044993	57554	57778	SAT-4	1-225/544	=======........	0/0	41.36	99.56	card	U01945:374-917	SAT-4 is a plasmid-mediated streptothricin acetyltransferase and streptothricin (a nucleoside antibiotic) resistant determinant. Originally described from a Campylobacter coli BE/G4 plasmid gene sequence by Jacob et al 1994.
	8790_SUI_2	2044993	57834	58629	APH(3')-IIIa	1-796/796	===============	0/0	100	100	card	CP004067:52915-53710	APH(3')-IIIa is a plasmid-encoded aminoglycoside phosphotransferase in S. aureus and Enterococcus spp.
	8790_SUI_2	2044993	61687	62433	ErmB	1-748/748	========/======	44562	99.87	99.47	card	AF242872:2132-2879	ErmB confers the MLSb phenotype. Similar to ErmC expression of ErmB is inducible by erythromycin. The leader peptide causes attenuation of the mRNA and stabilizes the structure preventing further translation. When erythromycin is present it binds the leader peptide causing a change in conformation allowing for the expression of ErmB.
	8811_SUI_9_1	2808549	9249	10080	aad(6)	1-832/832	===============	0/0	100	100	card	AY712687:1-832	aad(6) is a plasmid-encoded aminoglycoside nucleotidyltransferase gene in E. faecalis and Streptococcus oralis
	8811_SUI_9_1	2808549	10076	10619	SAT-4	1-544/544	===============	0/0	100	99.82	card	U01945:374-917	SAT-4 is a plasmid-mediated streptothricin acetyltransferase and streptothricin (a nucleoside antibiotic) resistant determinant. Originally described from a Campylobacter coli BE/G4 plasmid gene sequence by Jacob et al 1994.
	8811_SUI_9_1	2808549	10711	11506	APH(3')-IIIa	1-796/796	===============	0/0	100	100	card	CP004067:52915-53710	APH(3')-IIIa is a plasmid-encoded aminoglycoside phosphotransferase in S. aureus and Enterococcus spp.
	8811_SUI_9_1	2808584	59529	61448	tetO	1-1920/1920	===============	0/0	100	97.92	card	M18896:1-1921	TetO is a ribosomal protection protein. It is associated with conjugative plasmids.
	8811_SUI_9_1	2808584	69593	70339	ErmB	1-748/748	========/======	44562	99.87	99.47	card	AF242872:2132-2879	ErmB confers the MLSb phenotype. Similar to ErmC expression of ErmB is inducible by erythromycin. The leader peptide causes attenuation of the mRNA and stabilizes the structure preventing further translation. When erythromycin is present it binds the leader peptide causing a change in conformation allowing for the expression of ErmB.
	8813_SUI_10	2809905	9249	10080	aad(6)	1-832/832	===============	0/0	100	100	card	AY712687:1-832	aad(6) is a plasmid-encoded aminoglycoside nucleotidyltransferase gene in E. faecalis and Streptococcus oralis
	8813_SUI_10	2809905	10076	10619	SAT-4	1-544/544	===============	0/0	100	99.82	card	U01945:374-917	SAT-4 is a plasmid-mediated streptothricin acetyltransferase and streptothricin (a nucleoside antibiotic) resistant determinant. Originally described from a Campylobacter coli BE/G4 plasmid gene sequence by Jacob et al 1994.
	8813_SUI_10	2809905	10711	11506	APH(3')-IIIa	1-796/796	===============	0/0	100	100	card	CP004067:52915-53710	APH(3')-IIIa is a plasmid-encoded aminoglycoside phosphotransferase in S. aureus and Enterococcus spp.
	8813_SUI_10	2809969	160334	161080	ErmB	1-748/748	========/======	44562	99.87	99.47	card	AF242872:2132-2879	ErmB confers the MLSb phenotype. Similar to ErmC expression of ErmB is inducible by erythromycin. The leader peptide causes attenuation of the mRNA and stabilizes the structure preventing further translation. When erythromycin is present it binds the leader peptide causing a change in conformation allowing for the expression of ErmB.
	8813_SUI_10	2809969	169225	171144	tetO	1-1920/1920	===============	0/0	100	97.92	card	M18896:1-1921	TetO is a ribosomal protection protein. It is associated with conjugative plasmids.
	8814_SUI_11	2809988	41830	43749	tetO	1-1920/1920	===============	0/0	100	98.96	card	M18896:1-1921	TetO is a ribosomal protection protein. It is associated with conjugative plasmids.
	8814_SUI_11	2810067	6847	7593	ErmB	1-748/748	========/======	44562	99.87	99.47	card	AF242872:2132-2879	ErmB confers the MLSb phenotype. Similar to ErmC expression of ErmB is inducible by erythromycin. The leader peptide causes attenuation of the mRNA and stabilizes the structure preventing further translation. When erythromycin is present it binds the leader peptide causing a change in conformation allowing for the expression of ErmB.
	8815_SUI_12	2810121	42303	44222	tetO	1-1920/1920	===============	0/0	100	98.96	card	M18896:1-1921	TetO is a ribosomal protection protein. It is associated with conjugative plasmids.
	8815_SUI_12	2810133	1	70	ErmB	1-70/748	==.............	0/0	9.36	100	card	AF242872:2132-2879	ErmB confers the MLSb phenotype. Similar to ErmC expression of ErmB is inducible by erythromycin. The leader peptide causes attenuation of the mRNA and stabilizes the structure preventing further translation. When erythromycin is present it binds the leader peptide causing a change in conformation allowing for the expression of ErmB.
	8815_SUI_12	2810149	6847	7540	ErmB	54-748/748	.=======/======	44562	92.78	99.42	card	AF242872:2132-2879	ErmB confers the MLSb phenotype. Similar to ErmC expression of ErmB is inducible by erythromycin. The leader peptide causes attenuation of the mRNA and stabilizes the structure preventing further translation. When erythromycin is present it binds the leader peptide causing a change in conformation allowing for the expression of ErmB.
	8816_SUI_13	2810157	66	799	ErmT	1-735/735	========/======	44562	99.86	99.59	card	M64090:1-736	ErmT confers MLSb phenotype.
	8816_SUI_13	2810157	23438	25351	tetW	1-1914/1920	========/======	44903	99.38	78.54	card	EU434751:659-2579	TetW is a ribosomal protection protein. It is associated with both conjugative and non conjugative DNA and has been found strains of C. difficile.
	8816_SUI_13	2810157	32396	33142	ErmB	1-748/748	========/======	44562	99.87	98.8	card	AF242872:2132-2879	ErmB confers the MLSb phenotype. Similar to ErmC expression of ErmB is inducible by erythromycin. The leader peptide causes attenuation of the mRNA and stabilizes the structure preventing further translation. When erythromycin is present it binds the leader peptide causing a change in conformation allowing for the expression of ErmB.
	8818_SUI_15	2810359	56602	58086	lsaE	1-1485/1485	===============	0/0	100	99.46	card	JX560992:11388-12873	lsaE is a ABC transporter gene found in porcine MRSA isolates. It confers resistance to pleuromutilin lincosamide and streptogramin A
	8818_SUI_15	2810359	58140	58943	lnuB	1-804/804	===============	0/0	100	100	card	KC688833:1-805	lnuB is a plasmid-mediated nucleotidyltransferase found in Streptococcus lutetiensis
	8818_SUI_15	2810359	62829	63692	ANT(6)-Ia	1-864/864	===============	0/0	100	99.88	card	NC_023287:60997-61861	ANT(6)-Ia is an aminoglycoside nucleotidyltransferase gene encoded by plasmids and chromosomes in Staphylococcus epidermidis E. faecium Streptococcus suis S. aureus E. faecalis and Streptococcus mitis
	8818_SUI_15	2810359	64476	65205	ANT(9)-Ia	1-730/730	===============	0/0	100	100	card	JX560992:8593-9322	ANT(9)-Ia is an aminoglycoside nucleotidyltransferase encoded by plasmids and transposons in S. aureus Enterococcus spp. Staphylococcus sciuri and E. faecalis
	8818_SUI_15	2810359	67907	69826	tetO	1-1920/1920	===============	0/0	100	99.69	card	M18896:1-1921	TetO is a ribosomal protection protein. It is associated with conjugative plasmids.
	8818_SUI_15	2810359	83267	84013	ErmB	1-748/748	========/======	44562	99.87	99.73	card	AF242872:2132-2879	ErmB confers the MLSb phenotype. Similar to ErmC expression of ErmB is inducible by erythromycin. The leader peptide causes attenuation of the mRNA and stabilizes the structure preventing further translation. When erythromycin is present it binds the leader peptide causing a change in conformation allowing for the expression of ErmB.
	8818_SUI_15	2810359	88548	89924	tet(L)	1-1377/1377	===============	0/0	100	97.82	card	M11036:1-1378	TetL is a tetracycline efflux protein found in many species of Gram-negative and Gram-positive bacteria.
	8819_SUI_16	2810440	57879	59792	tetW	1-1914/1920	========/======	44903	99.38	78.7	card	EU434751:659-2579	TetW is a ribosomal protection protein. It is associated with both conjugative and non conjugative DNA and has been found strains of C. difficile.
	8819_SUI_16	2810440	62337	63200	ANT(6)-Ia	1-864/864	===============	0/0	100	100	card	NC_023287:60997-61861	ANT(6)-Ia is an aminoglycoside nucleotidyltransferase gene encoded by plasmids and chromosomes in Staphylococcus epidermidis E. faecium Streptococcus suis S. aureus E. faecalis and Streptococcus mitis
	8819_SUI_16	2810493	3047	4265	mefA	1-1219/1219	===============	0/0	100	92.78	card	NC_023287:65292-66510	mefA is a motive efflux pump in Streptococcus pneumoniae that confers resistance to macrolides. It is found on the same operon as mefE and the ABC-efflux pump mel.
	8819_SUI_16	2810493	4384	5848	mel	1-1465/1465	===============	0/0	100	97.95	card	NC_012469:1800928-1802392	Mel a homolog of MsrA is an ABC transporter associated with macrolide resistance. It is expressed on the same operon as mefA and mefE both MFS-type efflux proteins that confer macrolide resistance.
	8819_SUI_16	2810527	30533	30597	ErmB	683-748/748	......../....==	44562	8.69	96.97	card	AF242872:2132-2879	ErmB confers the MLSb phenotype. Similar to ErmC expression of ErmB is inducible by erythromycin. The leader peptide causes attenuation of the mRNA and stabilizes the structure preventing further translation. When erythromycin is present it binds the leader peptide causing a change in conformation allowing for the expression of ErmB.
	8820_SUI_17	2810554	5593	7057	mel	1-1465/1465	===============	0/0	100	97.95	card	NC_012469:1800928-1802392	Mel a homolog of MsrA is an ABC transporter associated with macrolide resistance. It is expressed on the same operon as mefA and mefE both MFS-type efflux proteins that confer macrolide resistance.
	8820_SUI_17	2810554	7176	8394	mefA	1-1219/1219	===============	0/0	100	92.78	card	NC_023287:65292-66510	mefA is a motive efflux pump in Streptococcus pneumoniae that confers resistance to macrolides. It is found on the same operon as mefE and the ABC-efflux pump mel.
	8820_SUI_17	2810567	49200	51113	tetW	1-1914/1920	========/======	44903	99.38	78.7	card	EU434751:659-2579	TetW is a ribosomal protection protein. It is associated with both conjugative and non conjugative DNA and has been found strains of C. difficile.
	8820_SUI_17	2810567	53658	54521	ANT(6)-Ia	1-864/864	===============	0/0	100	100	card	NC_023287:60997-61861	ANT(6)-Ia is an aminoglycoside nucleotidyltransferase gene encoded by plasmids and chromosomes in Staphylococcus epidermidis E. faecium Streptococcus suis S. aureus E. faecalis and Streptococcus mitis
	8820_SUI_17	2810567	58499	58563	ErmB	683-748/748	......../....==	44562	8.69	96.97	card	AF242872:2132-2879	ErmB confers the MLSb phenotype. Similar to ErmC expression of ErmB is inducible by erythromycin. The leader peptide causes attenuation of the mRNA and stabilizes the structure preventing further translation. When erythromycin is present it binds the leader peptide causing a change in conformation allowing for the expression of ErmB.
	8822_SUI_19	2811470	78377	80290	tetW	1-1914/1920	========/======	44903	99.38	78.7	card	EU434751:659-2579	TetW is a ribosomal protection protein. It is associated with both conjugative and non conjugative DNA and has been found strains of C. difficile.
	8822_SUI_19	2811470	82835	83698	ANT(6)-Ia	1-864/864	===============	0/0	100	100	card	NC_023287:60997-61861	ANT(6)-Ia is an aminoglycoside nucleotidyltransferase gene encoded by plasmids and chromosomes in Staphylococcus epidermidis E. faecium Streptococcus suis S. aureus E. faecalis and Streptococcus mitis
	8822_SUI_19	2811470	87676	87740	ErmB	683-748/748	......../....==	44562	8.69	96.97	card	AF242872:2132-2879	ErmB confers the MLSb phenotype. Similar to ErmC expression of ErmB is inducible by erythromycin. The leader peptide causes attenuation of the mRNA and stabilizes the structure preventing further translation. When erythromycin is present it binds the leader peptide causing a change in conformation allowing for the expression of ErmB.
	8822_SUI_19	2811480	4428	5892	mel	1-1465/1465	===============	0/0	100	97.95	card	NC_012469:1800928-1802392	Mel a homolog of MsrA is an ABC transporter associated with macrolide resistance. It is expressed on the same operon as mefA and mefE both MFS-type efflux proteins that confer macrolide resistance.
	8822_SUI_19	2811480	6011	7229	mefA	1-1219/1219	===============	0/0	100	92.78	card	NC_023287:65292-66510	mefA is a motive efflux pump in Streptococcus pneumoniae that confers resistance to macrolides. It is found on the same operon as mefE and the ABC-efflux pump mel.
	8822_SUI_19	2811571	188	934	ErmB	1-748/748	========/======	44562	99.87	98.93	card	AF242872:2132-2879	ErmB confers the MLSb phenotype. Similar to ErmC expression of ErmB is inducible by erythromycin. The leader peptide causes attenuation of the mRNA and stabilizes the structure preventing further translation. When erythromycin is present it binds the leader peptide causing a change in conformation allowing for the expression of ErmB.
	8823_SUI_20	2811656	8471	8820	mel	1-350/1465	====...........	0/0	23.89	98	card	NC_012469:1800928-1802392	Mel a homolog of MsrA is an ABC transporter associated with macrolide resistance. It is expressed on the same operon as mefA and mefE both MFS-type efflux proteins that confer macrolide resistance.
	8823_SUI_20	2811656	9952	10747	APH(3')-IIIa	1-796/796	===============	0/0	100	99.87	card	CP004067:52915-53710	APH(3')-IIIa is a plasmid-encoded aminoglycoside phosphotransferase in S. aureus and Enterococcus spp.
	8823_SUI_20	2811656	10839	11282	SAT-4	101-544/544	..=============	0/0	81.62	100	card	U01945:374-917	SAT-4 is a plasmid-mediated streptothricin acetyltransferase and streptothricin (a nucleoside antibiotic) resistant determinant. Originally described from a Campylobacter coli BE/G4 plasmid gene sequence by Jacob et al 1994.
	8823_SUI_20	2811656	11914	12660	ErmB	1-748/748	========/======	44562	99.87	99.2	card	AF242872:2132-2879	ErmB confers the MLSb phenotype. Similar to ErmC expression of ErmB is inducible by erythromycin. The leader peptide causes attenuation of the mRNA and stabilizes the structure preventing further translation. When erythromycin is present it binds the leader peptide causing a change in conformation allowing for the expression of ErmB.
	8823_SUI_20	2811656	17266	17334	ErmB	679-748/748	......../....==	44562	9.22	98.57	card	AF242872:2132-2879	ErmB confers the MLSb phenotype. Similar to ErmC expression of ErmB is inducible by erythromycin. The leader peptide causes attenuation of the mRNA and stabilizes the structure preventing further translation. When erythromycin is present it binds the leader peptide causing a change in conformation allowing for the expression of ErmB.
	8823_SUI_20	2811659	26891	28810	tetO	1-1920/1920	===============	0/0	100	98.91	card	M18896:1-1921	TetO is a ribosomal protection protein. It is associated with conjugative plasmids.
	8826_SUI_24	2812068	196	749	ANT(6)-Ia	136-689/864	..==========...	0/0	64.12	99.82	card	NC_023287:60997-61861	ANT(6)-Ia is an aminoglycoside nucleotidyltransferase gene encoded by plasmids and chromosomes in Staphylococcus epidermidis E. faecium Streptococcus suis S. aureus E. faecalis and Streptococcus mitis
	8826_SUI_24	2812071	3245	4709	mel	1-1465/1465	===============	0/0	100	97.95	card	NC_012469:1800928-1802392	Mel a homolog of MsrA is an ABC transporter associated with macrolide resistance. It is expressed on the same operon as mefA and mefE both MFS-type efflux proteins that confer macrolide resistance.
	8826_SUI_24	2812071	4828	5727	mefA	1-900/1219	============...	0/0	73.83	90.89	card	NC_023287:65292-66510	mefA is a motive efflux pump in Streptococcus pneumoniae that confers resistance to macrolides. It is found on the same operon as mefE and the ABC-efflux pump mel.
	8826_SUI_24	2812143	7637	8131	lnuC	1-495/495	===============	0/0	100	98.99	card	AY928180:1-496	lnuC is a transposon-mediated nucleotidyltransferase found in Streptococcus agalactiae
	8826_SUI_24	2812156	12646	14565	tetO	1-1920/1920	===============	0/0	100	99.01	card	M18896:1-1921	TetO is a ribosomal protection protein. It is associated with conjugative plasmids.
	8826_SUI_24	2812156	21602	22348	ErmB	1-748/748	========/======	44562	99.87	99.33	card	AF242872:2132-2879	ErmB confers the MLSb phenotype. Similar to ErmC expression of ErmB is inducible by erythromycin. The leader peptide causes attenuation of the mRNA and stabilizes the structure preventing further translation. When erythromycin is present it binds the leader peptide causing a change in conformation allowing for the expression of ErmB.
	8827_SUI_25	2812425	386	1093	ANT(9)-Ia	1-708/730	===============	0/0	96.99	96.19	card	JX560992:8593-9322	ANT(9)-Ia is an aminoglycoside nucleotidyltransferase encoded by plasmids and transposons in S. aureus Enterococcus spp. Staphylococcus sciuri and E. faecalis
	8827_SUI_25	2812425	1877	2000	ANT(6)-Ia	741-864/864	............===	0/0	14.35	100	card	NC_023287:60997-61861	ANT(6)-Ia is an aminoglycoside nucleotidyltransferase gene encoded by plasmids and chromosomes in Staphylococcus epidermidis E. faecium Streptococcus suis S. aureus E. faecalis and Streptococcus mitis
	8827_SUI_25	2812487	4904	6823	tetO	1-1920/1920	===============	0/0	100	96.98	card	M18896:1-1921	TetO is a ribosomal protection protein. It is associated with conjugative plasmids.
	8827_SUI_25	2812487	13865	14611	ErmB	1-748/748	========/======	44562	99.87	98.66	card	AF242872:2132-2879	ErmB confers the MLSb phenotype. Similar to ErmC expression of ErmB is inducible by erythromycin. The leader peptide causes attenuation of the mRNA and stabilizes the structure preventing further translation. When erythromycin is present it binds the leader peptide causing a change in conformation allowing for the expression of ErmB.
	8835_SUI_33	2813304	1977	3944	optrA	1-1968/1968	===============	0/0	100	99.9	card	KP399637:31477-33445	optrA encodes an ABC-transporter gene conferring resistance to oxazolidinones that was isolated from a plasmid in Enterococcus faecalis and Enterococcus faecium.
	8835_SUI_33	2813304	5360	6092	ErmA	1-733/733	===============	0/0	100	87.18	card	NC_009632:49745-50477	ErmA confers the MLSb phenotype. Similar to ErmC Expression of ErmA is inducible by erythromycin. The leader peptide causes attenuation of the mRNA and stabilizes the structure preventing further translation. When erythromycin is present it binds the leader peptide causing a change in conformation allowing for the expression of ErmA.
	8835_SUI_33	2813353	969	1615	cat	1-647/649	===============	0/0	99.69	84.39	card	X60827:88-736	cat is used to describe many variants of the chloramphenicol acetyltransferase gene in a range of organisms including Acinetobacter calcoaceticus Agrobacterium tumefaciens Bacillus clausii Bacillus subtilis Campylobacter coli Enterococcus faecalis Enterococcus faecium Lactococcus lactis Listeria monocytogenes Listonella anguillarumMorganella morganii Photobacterium damselae subsp. piscicida Prote…
	8835_SUI_33	2813365	3616	4362	ErmB	1-748/748	========/======	44562	99.87	99.2	card	AF242872:2132-2879	ErmB confers the MLSb phenotype. Similar to ErmC expression of ErmB is inducible by erythromycin. The leader peptide causes attenuation of the mRNA and stabilizes the structure preventing further translation. When erythromycin is present it binds the leader peptide causing a change in conformation allowing for the expression of ErmB.
	8835_SUI_33	2813365	11403	13322	tetO	1-1920/1920	===============	0/0	100	97.55	card	M18896:1-1921	TetO is a ribosomal protection protein. It is associated with conjugative plasmids.
	8845_SUI_42	2816013	3707	4570	ANT(6)-Ia	1-864/864	===============	0/0	100	100	card	NC_023287:60997-61861	ANT(6)-Ia is an aminoglycoside nucleotidyltransferase gene encoded by plasmids and chromosomes in Staphylococcus epidermidis E. faecium Streptococcus suis S. aureus E. faecalis and Streptococcus mitis
	8845_SUI_42	2816013	7115	9028	tetW	1-1914/1920	========/======	44903	99.38	78.7	card	EU434751:659-2579	TetW is a ribosomal protection protein. It is associated with both conjugative and non conjugative DNA and has been found strains of C. difficile.
	8845_SUI_42	2816101	2206	3670	mel	1-1465/1465	===============	0/0	100	97.95	card	NC_012469:1800928-1802392	Mel a homolog of MsrA is an ABC transporter associated with macrolide resistance. It is expressed on the same operon as mefA and mefE both MFS-type efflux proteins that confer macrolide resistance.
	8845_SUI_42	2816101	3789	5007	mefA	1-1219/1219	===============	0/0	100	92.78	card	NC_023287:65292-66510	mefA is a motive efflux pump in Streptococcus pneumoniae that confers resistance to macrolides. It is found on the same operon as mefE and the ABC-efflux pump mel.
	8845_SUI_42	2816105	529	1275	ErmB	1-748/748	========/======	44562	99.87	99.06	card	AF242872:2132-2879	ErmB confers the MLSb phenotype. Similar to ErmC expression of ErmB is inducible by erythromycin. The leader peptide causes attenuation of the mRNA and stabilizes the structure preventing further translation. When erythromycin is present it binds the leader peptide causing a change in conformation allowing for the expression of ErmB.
	8846_SUI_43	2816192	9427	10891	mel	1-1465/1465	===============	0/0	100	97.95	card	NC_012469:1800928-1802392	Mel a homolog of MsrA is an ABC transporter associated with macrolide resistance. It is expressed on the same operon as mefA and mefE both MFS-type efflux proteins that confer macrolide resistance.
	8846_SUI_43	2816192	11010	12228	mefA	1-1219/1219	===============	0/0	100	92.78	card	NC_023287:65292-66510	mefA is a motive efflux pump in Streptococcus pneumoniae that confers resistance to macrolides. It is found on the same operon as mefE and the ABC-efflux pump mel.
	8846_SUI_43	2816200	529	1275	ErmB	1-748/748	========/======	44562	99.87	99.06	card	AF242872:2132-2879	ErmB confers the MLSb phenotype. Similar to ErmC expression of ErmB is inducible by erythromycin. The leader peptide causes attenuation of the mRNA and stabilizes the structure preventing further translation. When erythromycin is present it binds the leader peptide causing a change in conformation allowing for the expression of ErmB.
	8846_SUI_43	2816210	49662	51575	tetW	1-1914/1920	========/======	44903	99.38	78.7	card	EU434751:659-2579	TetW is a ribosomal protection protein. It is associated with both conjugative and non conjugative DNA and has been found strains of C. difficile.
	8846_SUI_43	2816210	54120	54983	ANT(6)-Ia	1-864/864	===============	0/0	100	100	card	NC_023287:60997-61861	ANT(6)-Ia is an aminoglycoside nucleotidyltransferase gene encoded by plasmids and chromosomes in Staphylococcus epidermidis E. faecium Streptococcus suis S. aureus E. faecalis and Streptococcus mitis
	8846_SUI_43	2816262	1670	1734	ErmB	683-748/748	......../....==	44562	8.69	95.45	card	AF242872:2132-2879	ErmB confers the MLSb phenotype. Similar to ErmC expression of ErmB is inducible by erythromycin. The leader peptide causes attenuation of the mRNA and stabilizes the structure preventing further translation. When erythromycin is present it binds the leader peptide causing a change in conformation allowing for the expression of ErmB.
	8852_SUI_50	2816839	12036	13955	tetO	1-1920/1920	===============	0/0	100	99.11	card	M18896:1-1921	TetO is a ribosomal protection protein. It is associated with conjugative plasmids.
	8852_SUI_50	2816839	15159	15905	ErmB	1-748/748	========/======	44562	99.87	99.2	card	AF242872:2132-2879	ErmB confers the MLSb phenotype. Similar to ErmC expression of ErmB is inducible by erythromycin. The leader peptide causes attenuation of the mRNA and stabilizes the structure preventing further translation. When erythromycin is present it binds the leader peptide causing a change in conformation allowing for the expression of ErmB.
	8852_SUI_50	2816839	21786	22515	ANT(9)-Ia	1-730/730	===============	0/0	100	100	card	JX560992:8593-9322	ANT(9)-Ia is an aminoglycoside nucleotidyltransferase encoded by plasmids and transposons in S. aureus Enterococcus spp. Staphylococcus sciuri and E. faecalis
	8852_SUI_50	2816839	23299	24162	ANT(6)-Ia	1-864/864	===============	0/0	100	100	card	NC_023287:60997-61861	ANT(6)-Ia is an aminoglycoside nucleotidyltransferase gene encoded by plasmids and chromosomes in Staphylococcus epidermidis E. faecium Streptococcus suis S. aureus E. faecalis and Streptococcus mitis
	8852_SUI_50	2816991	3567	4370	lnuB	1-804/804	===============	0/0	100	100	card	KC688833:1-805	lnuB is a plasmid-mediated nucleotidyltransferase found in Streptococcus lutetiensis
	8852_SUI_50	2816991	4424	5908	lsaE	1-1485/1485	===============	0/0	100	99.93	card	JX560992:11388-12873	lsaE is a ABC transporter gene found in porcine MRSA isolates. It confers resistance to pleuromutilin lincosamide and streptogramin A
	8853_SUI_51	2817048	9544	11463	tetO	1-1920/1920	===============	0/0	100	99.17	card	M18896:1-1921	TetO is a ribosomal protection protein. It is associated with conjugative plasmids.
	8853_SUI_51	2817048	13119	13982	ANT(6)-Ia	1-864/864	===============	0/0	100	99.88	card	NC_023287:60997-61861	ANT(6)-Ia is an aminoglycoside nucleotidyltransferase gene encoded by plasmids and chromosomes in Staphylococcus epidermidis E. faecium Streptococcus suis S. aureus E. faecalis and Streptococcus mitis
	8853_SUI_51	2817165	539	1285	ErmB	1-748/748	========/======	44562	99.87	99.33	card	AF242872:2132-2879	ErmB confers the MLSb phenotype. Similar to ErmC expression of ErmB is inducible by erythromycin. The leader peptide causes attenuation of the mRNA and stabilizes the structure preventing further translation. When erythromycin is present it binds the leader peptide causing a change in conformation allowing for the expression of ErmB.
	8853_SUI_51	2817165	4262	4969	ANT(9)-Ia	1-708/730	===============	0/0	96.99	97.03	card	JX560992:8593-9322	ANT(9)-Ia is an aminoglycoside nucleotidyltransferase encoded by plasmids and transposons in S. aureus Enterococcus spp. Staphylococcus sciuri and E. faecalis
	8854_SUI_52	2817239	51095	51841	ErmB	1-748/748	========/======	44562	99.87	99.47	card	AF242872:2132-2879	ErmB confers the MLSb phenotype. Similar to ErmC expression of ErmB is inducible by erythromycin. The leader peptide causes attenuation of the mRNA and stabilizes the structure preventing further translation. When erythromycin is present it binds the leader peptide causing a change in conformation allowing for the expression of ErmB.
	8854_SUI_52	2817239	67490	69409	tetO	1-1920/1920	===============	0/0	100	96.82	card	M18896:1-1921	TetO is a ribosomal protection protein. It is associated with conjugative plasmids.
	8859_SUI_57	2818724	1	565	tetO	1250-1814/1920	.........======	0/0	29.43	100	card	M18896:1-1921	TetO is a ribosomal protection protein. It is associated with conjugative plasmids.
	8859_SUI_57	2818872	1	448	tetO	821-1268/1920	......====.....	0/0	23.33	89.95	card	M18896:1-1921	TetO is a ribosomal protection protein. It is associated with conjugative plasmids.
	8859_SUI_57	2818915	1	765	tetO	1-765/1920	======.........	0/0	39.84	98.69	card	M18896:1-1921	TetO is a ribosomal protection protein. It is associated with conjugative plasmids.
	8859_SUI_57	2819212	2	670	ANT(9)-Ia	62-730/730	.==============	0/0	91.64	100	card	JX560992:8593-9322	ANT(9)-Ia is an aminoglycoside nucleotidyltransferase encoded by plasmids and transposons in S. aureus Enterococcus spp. Staphylococcus sciuri and E. faecalis
	8860_SUI_H132_53	2819629	29263	30747	lsaE	1-1485/1485	===============	0/0	100	99.93	card	JX560992:11388-12873	lsaE is a ABC transporter gene found in porcine MRSA isolates. It confers resistance to pleuromutilin lincosamide and streptogramin A
	8860_SUI_H132_53	2819629	30801	31604	lnuB	1-804/804	===============	0/0	100	99.13	card	KC688833:1-805	lnuB is a plasmid-mediated nucleotidyltransferase found in Streptococcus lutetiensis
	8860_SUI_H132_53	2819629	34431	35123	ANT(9)-Ia	16-708/730	===============	0/0	94.93	90.91	card	JX560992:8593-9322	ANT(9)-Ia is an aminoglycoside nucleotidyltransferase encoded by plasmids and transposons in S. aureus Enterococcus spp. Staphylococcus sciuri and E. faecalis
	8860_SUI_H132_53	2819642	41196	43115	tetO	1-1920/1920	===============	0/0	100	99.17	card	M18896:1-1921	TetO is a ribosomal protection protein. It is associated with conjugative plasmids.
	8860_SUI_H132_53	2819642	50159	50905	ErmB	1-748/748	========/======	44562	99.87	99.06	card	AF242872:2132-2879	ErmB confers the MLSb phenotype. Similar to ErmC expression of ErmB is inducible by erythromycin. The leader peptide causes attenuation of the mRNA and stabilizes the structure preventing further translation. When erythromycin is present it binds the leader peptide causing a change in conformation allowing for the expression of ErmB.
	8861_SUI_H219_53	2819681	19341	20087	ErmB	1-748/748	========/======	44562	99.87	99.2	card	AF242872:2132-2879	ErmB confers the MLSb phenotype. Similar to ErmC expression of ErmB is inducible by erythromycin. The leader peptide causes attenuation of the mRNA and stabilizes the structure preventing further translation. When erythromycin is present it binds the leader peptide causing a change in conformation allowing for the expression of ErmB.
	8861_SUI_H219_53	2819691	2301	4220	tetO	1-1920/1920	===============	0/0	100	99.32	card	M18896:1-1921	TetO is a ribosomal protection protein. It is associated with conjugative plasmids.
	8862_SUI_T2NE	2819724	36576	38495	tetO	1-1920/1920	===============	0/0	100	98.96	card	M18896:1-1921	TetO is a ribosomal protection protein. It is associated with conjugative plasmids.
	8863_SUI_T2N	2819796	36592	38511	tetO	1-1920/1920	===============	0/0	100	98.96	card	M18896:1-1921	TetO is a ribosomal protection protein. It is associated with conjugative plasmids.
	8864_SUI_THD10_6	2819850	398	1144	ErmB	1-748/748	========/======	44562	99.87	99.33	card	AF242872:2132-2879	ErmB confers the MLSb phenotype. Similar to ErmC expression of ErmB is inducible by erythromycin. The leader peptide causes attenuation of the mRNA and stabilizes the structure preventing further translation. When erythromycin is present it binds the leader peptide causing a change in conformation allowing for the expression of ErmB.
	8864_SUI_THD10_6	2819942	6771	8690	tetO	1-1920/1920	===============	0/0	100	99.22	card	M18896:1-1921	TetO is a ribosomal protection protein. It is associated with conjugative plasmids.
	8864_SUI_THD10_6	2819951	1	539	ANT(6)-Ia	131-669/864	..==========...	0/0	62.38	100	card	NC_023287:60997-61861	ANT(6)-Ia is an aminoglycoside nucleotidyltransferase gene encoded by plasmids and chromosomes in Staphylococcus epidermidis E. faecium Streptococcus suis S. aureus E. faecalis and Streptococcus mitis
	8864_SUI_THD10_6	2819993	1	104	ANT(6)-Ia	1-104/864	==.............	0/0	12.04	99.04	card	NC_023287:60997-61861	ANT(6)-Ia is an aminoglycoside nucleotidyltransferase gene encoded by plasmids and chromosomes in Staphylococcus epidermidis E. faecium Streptococcus suis S. aureus E. faecalis and Streptococcus mitis
	8865_SUI_TSK11_2	2820063	13652	15571	tetO	1-1920/1920	===============	0/0	100	99.48	card	M18896:1-1921	TetO is a ribosomal protection protein. It is associated with conjugative plasmids.
	8865_SUI_TSK11_2	2820124	107585	108331	ErmB	1-748/748	========/======	44562	99.87	98.66	card	AF242872:2132-2879	ErmB confers the MLSb phenotype. Similar to ErmC expression of ErmB is inducible by erythromycin. The leader peptide causes attenuation of the mRNA and stabilizes the structure preventing further translation. When erythromycin is present it binds the leader peptide causing a change in conformation allowing for the expression of ErmB.
	8866_SUI_TSK16_2	2820178	57934	58680	ErmB	1-748/748	========/======	44562	99.87	98.66	card	AF242872:2132-2879	ErmB confers the MLSb phenotype. Similar to ErmC expression of ErmB is inducible by erythromycin. The leader peptide causes attenuation of the mRNA and stabilizes the structure preventing further translation. When erythromycin is present it binds the leader peptide causing a change in conformation allowing for the expression of ErmB.
	8866_SUI_TSK16_2	2820232	39783	41702	tetO	1-1920/1920	===============	0/0	100	99.48	card	M18896:1-1921	TetO is a ribosomal protection protein. It is associated with conjugative plasmids.
	8867_SUI_TP12_2	2820269	40832	42751	tetO	1-1920/1920	===============	0/0	100	99.17	card	M18896:1-1921	TetO is a ribosomal protection protein. It is associated with conjugative plasmids.
	8867_SUI_TP12_2	2820269	49795	50541	ErmB	1-748/748	========/======	44562	99.87	99.06	card	AF242872:2132-2879	ErmB confers the MLSb phenotype. Similar to ErmC expression of ErmB is inducible by erythromycin. The leader peptide causes attenuation of the mRNA and stabilizes the structure preventing further translation. When erythromycin is present it binds the leader peptide causing a change in conformation allowing for the expression of ErmB.
	8868_SUI_TP12_3	2820369	40169	42088	tetO	1-1920/1920	===============	0/0	100	99.17	card	M18896:1-1921	TetO is a ribosomal protection protein. It is associated with conjugative plasmids.
	8868_SUI_TP12_3	2820369	49132	49849	ErmB	30-748/748	========/======	44562	95.99	99.03	card	AF242872:2132-2879	ErmB confers the MLSb phenotype. Similar to ErmC expression of ErmB is inducible by erythromycin. The leader peptide causes attenuation of the mRNA and stabilizes the structure preventing further translation. When erythromycin is present it binds the leader peptide causing a change in conformation allowing for the expression of ErmB.
	8869_SUI_T13_1N	2820471	45524	46270	ErmB	1-748/748	========/======	44562	99.87	99.2	card	AF242872:2132-2879	ErmB confers the MLSb phenotype. Similar to ErmC expression of ErmB is inducible by erythromycin. The leader peptide causes attenuation of the mRNA and stabilizes the structure preventing further translation. When erythromycin is present it binds the leader peptide causing a change in conformation allowing for the expression of ErmB.
	8869_SUI_T13_1N	2820503	48687	49490	lnuB	1-804/804	===============	0/0	100	100	card	KC688833:1-805	lnuB is a plasmid-mediated nucleotidyltransferase found in Streptococcus lutetiensis
	8869_SUI_T13_1N	2820503	49544	51028	lsaE	1-1485/1485	===============	0/0	100	99.46	card	JX560992:11388-12873	lsaE is a ABC transporter gene found in porcine MRSA isolates. It confers resistance to pleuromutilin lincosamide and streptogramin A
	8869_SUI_T13_1N	2820503	53104	53833	ANT(9)-Ia	1-730/730	===============	0/0	100	99.45	card	JX560992:8593-9322	ANT(9)-Ia is an aminoglycoside nucleotidyltransferase encoded by plasmids and transposons in S. aureus Enterococcus spp. Staphylococcus sciuri and E. faecalis
	8869_SUI_T13_1N	2820503	54617	55480	ANT(6)-Ia	1-864/864	===============	0/0	100	99.88	card	NC_023287:60997-61861	ANT(6)-Ia is an aminoglycoside nucleotidyltransferase gene encoded by plasmids and chromosomes in Staphylococcus epidermidis E. faecium Streptococcus suis S. aureus E. faecalis and Streptococcus mitis
	8869_SUI_T13_1N	2820503	57116	58333	mefA	1-1219/1219	========/======	44562	99.92	90.81	card	NC_023287:65292-66510	mefA is a motive efflux pump in Streptococcus pneumoniae that confers resistance to macrolides. It is found on the same operon as mefE and the ABC-efflux pump mel.
	8869_SUI_T13_1N	2820511	599	1333	ErmT	1-735/735	===============	0/0	100	99.73	card	M64090:1-736	ErmT confers MLSb phenotype.
	8869_SUI_T13_1N	2820550	1068	2987	tetO	1-1920/1920	===============	0/0	100	99.17	card	M18896:1-1921	TetO is a ribosomal protection protein. It is associated with conjugative plasmids.
	8869_SUI_T13_1N	2820550	28792	30168	tet(L)	1-1377/1377	===============	0/0	100	99.71	card	M11036:1-1378	TetL is a tetracycline efflux protein found in many species of Gram-negative and Gram-positive bacteria.
	8871_SUI_TJ21_2S	2821958	15	747	ErmA	1-733/733	===============	0/0	100	87.18	card	NC_009632:49745-50477	ErmA confers the MLSb phenotype. Similar to ErmC Expression of ErmA is inducible by erythromycin. The leader peptide causes attenuation of the mRNA and stabilizes the structure preventing further translation. When erythromycin is present it binds the leader peptide causing a change in conformation allowing for the expression of ErmA.
	8871_SUI_TJ21_2S	2822076	53	452	optrA	1569-1968/1968	...........====	0/0	20.33	100	card	KP399637:31477-33445	optrA encodes an ABC-transporter gene conferring resistance to oxazolidinones that was isolated from a plasmid in Enterococcus faecalis and Enterococcus faecium.
	8871_SUI_TJ21_2S	2822217	1	103	ANT(6)-Ia	1-103/864	==.............	0/0	11.92	100	card	NC_023287:60997-61861	ANT(6)-Ia is an aminoglycoside nucleotidyltransferase gene encoded by plasmids and chromosomes in Staphylococcus epidermidis E. faecium Streptococcus suis S. aureus E. faecalis and Streptococcus mitis
	8871_SUI_TJ21_2S	2822253	1256	3175	tetO	1-1920/1920	===============	0/0	100	97.6	card	M18896:1-1921	TetO is a ribosomal protection protein. It is associated with conjugative plasmids.
	8871_SUI_TJ21_2S	2822337	478	1990	optrA	1-1513/1968	============...	0/0	76.88	99.87	card	KP399637:31477-33445	optrA encodes an ABC-transporter gene conferring resistance to oxazolidinones that was isolated from a plasmid in Enterococcus faecalis and Enterococcus faecium.
	8871_SUI_TJ21_2S	2822339	1	173	ANT(6)-Ia	110-282/864	.====..........	0/0	20.02	100	card	NC_023287:60997-61861	ANT(6)-Ia is an aminoglycoside nucleotidyltransferase gene encoded by plasmids and chromosomes in Staphylococcus epidermidis E. faecium Streptococcus suis S. aureus E. faecalis and Streptococcus mitis
	8871_SUI_TJ21_2S	2822339	340	566	AAC(6')-Ie-APH(2'')-Ia	1215-1441/1441	............===	0/0	15.75	100	card	NC_005024:42505-43945	AAC(6')-Ie-APH(2'')-Ia is an aminoglycoside acetyltransferase encoded by plasmids and transposons in S. aureus E. faecalis E. faecium and Staphylococcus warneri
	8871_SUI_TJ21_2S	2822421	2673	3374	ErmB	46-748/748	========/======	44562	93.85	99.57	card	AF242872:2132-2879	ErmB confers the MLSb phenotype. Similar to ErmC expression of ErmB is inducible by erythromycin. The leader peptide causes attenuation of the mRNA and stabilizes the structure preventing further translation. When erythromycin is present it binds the leader peptide causing a change in conformation allowing for the expression of ErmB.

## Sheet: TableS5_ResFinder
Table S5: Summary of AMR genes identified by comparison with the ResFinder database.
	#FILE	SEQUENCE	START	END	GENE	COVERAGE	COVERAGE_MAP	GAPS	%COVERAGE	%IDENTITY	DATABASE	ACCESSION	PRODUCT
	8789_SUI_1	2044837	51849	52652	lnu(B)_1	1-804/804	===============	0/0	100	99.88	resfinder	AJ238249	lnu(B)_1
	8789_SUI_1	2044923	1	877	ant(6)-Ia_1	33-909/909	===============	0/0	96.48	99.77	resfinder	AF330699	ant(6)-Ia_1
	8789_SUI_1	2044923	1154	1948	aph(3')-III_1	1-795/795	===============	0/0	100	100	resfinder	M26832	aph(3')-III_1
	8789_SUI_1	2044923	2085	2169	cfr(C)_1	1056-1140/1140	.............==	0/0	7.46	100	resfinder	KX686749	cfr(C)_1
	8789_SUI_1	2044923	4982	5744	erm(B)_18	1-762/762	========/======	44562	100	99.08	resfinder	X66468	erm(B)_18
	8790_SUI_2	2044993	51961	52764	lnu(B)_1	1-804/804	===============	0/0	100	99.88	resfinder	AJ238249	lnu(B)_1
	8790_SUI_2	2044993	56649	57557	ant(6)-Ia_1	1-909/909	===============	0/0	100	99.78	resfinder	AF330699	ant(6)-Ia_1
	8790_SUI_2	2044993	57834	58628	aph(3')-III_1	1-795/795	===============	0/0	100	100	resfinder	M26832	aph(3')-III_1
	8790_SUI_2	2044993	58765	58849	cfr(C)_1	1056-1140/1140	.............==	0/0	7.46	100	resfinder	KX686749	cfr(C)_1
	8790_SUI_2	2044993	61662	62424	erm(B)_18	1-762/762	========/======	44562	100	98.95	resfinder	X66468	erm(B)_18
	8811_SUI_9_1	2808549	9171	10079	ant(6)-Ia_1	1-909/909	===============	0/0	100	100	resfinder	AF330699	ant(6)-Ia_1
	8811_SUI_9_1	2808549	10711	11505	aph(3')-III_1	1-795/795	===============	0/0	100	100	resfinder	M26832	aph(3')-III_1
	8811_SUI_9_1	2808549	11642	11726	cfr(C)_1	1056-1140/1140	.............==	0/0	7.46	100	resfinder	KX686749	cfr(C)_1
	8811_SUI_9_1	2808584	59529	61448	tet(O)_3	1-1920/1920	===============	0/0	100	98.44	resfinder	Y07780	tet(O)_3
	8811_SUI_9_1	2808584	69568	70330	erm(B)_18	1-762/762	========/======	44562	100	99.08	resfinder	X66468	erm(B)_18
	8813_SUI_10	2809905	9171	10079	ant(6)-Ia_1	1-909/909	===============	0/0	100	100	resfinder	AF330699	ant(6)-Ia_1
	8813_SUI_10	2809905	10711	11505	aph(3')-III_1	1-795/795	===============	0/0	100	100	resfinder	M26832	aph(3')-III_1
	8813_SUI_10	2809905	11642	11726	cfr(C)_1	1056-1140/1140	.............==	0/0	7.46	100	resfinder	KX686749	cfr(C)_1
	8813_SUI_10	2809969	160343	161105	erm(B)_18	1-762/762	========/======	44562	100	99.08	resfinder	X66468	erm(B)_18
	8813_SUI_10	2809969	169225	171144	tet(O)_3	1-1920/1920	===============	0/0	100	98.44	resfinder	Y07780	tet(O)_3
	8814_SUI_11	2809988	41830	43749	tet(O)_3	1-1920/1920	===============	0/0	100	100	resfinder	Y07780	tet(O)_3
	8814_SUI_11	2810067	6856	7605	erm(B)_18	13-762/762	===============	0/0	98.43	99.33	resfinder	X66468	erm(B)_18
	8814_SUI_11	2810072	125	981	ant(6)-Ia_3	1-857/867	===============	0/0	98.85	100	resfinder	KF864551	ant(6)-Ia_3
	8815_SUI_12	2810121	42303	44222	tet(O)_3	1-1920/1920	===============	0/0	100	100	resfinder	Y07780	tet(O)_3
	8815_SUI_12	2810133	1	82	erm(B)_18	13-94/762	==.............	0/0	10.76	97.56	resfinder	X66468	erm(B)_18
	8815_SUI_12	2810149	6848	7540	erm(B)_6	54-747/747	.=======/======	44562	92.77	99.42	resfinder	AF242872	erm(B)_6
	8815_SUI_12	2810151	125	981	ant(6)-Ia_3	1-857/867	===============	0/0	98.85	100	resfinder	KF864551	ant(6)-Ia_3
	8816_SUI_13	2810157	66	799	erm(T)_2	1-735/735	========/======	44562	99.86	99.86	resfinder	AY894138	erm(T)_2
	8816_SUI_13	2810157	23438	25357	tetO_4	1-1920/1920	========/======	44075	99.48	85.03	resfinder	AIOQ01000025	tetO_4
	8816_SUI_13	2810157	32405	33167	erm(B)_18	1-762/762	========/======	44562	100	98.56	resfinder	X66468	erm(B)_18
	8818_SUI_15	2810359	58140	58943	lnu(B)_1	1-804/804	===============	0/0	100	99.88	resfinder	AJ238249	lnu(B)_1
	8818_SUI_15	2810359	62829	63692	ant(6)-Ia_2	1-864/864	===============	0/0	100	99.88	resfinder	KF421157	ant(6)-Ia_2
	8818_SUI_15	2810359	67907	69826	tet(O)_1	1-1920/1920	===============	0/0	100	99.69	resfinder	M18896	tet(O)_1
	8818_SUI_15	2810359	83242	84004	erm(B)_18	1-762/762	========/======	44562	100	98.82	resfinder	X66468	erm(B)_18
	8818_SUI_15	2810359	88548	89924	tet(L)_2	1-1377/1377	===============	0/0	100	98.04	resfinder	M29725	tet(L)_2
	8819_SUI_16	2810440	57879	59798	tetO_4	1-1920/1920	========/======	44075	99.48	84.97	resfinder	AIOQ01000025	tetO_4
	8819_SUI_16	2810440	62337	63200	ant(6)-Ia_2	1-864/864	===============	0/0	100	100	resfinder	KF421157	ant(6)-Ia_2
	8819_SUI_16	2810493	3048	4265	mef(A)_3	1-1218/1218	===============	0/0	100	98.69	resfinder	AF227521	mef(A)_3
	8819_SUI_16	2810493	4385	5848	msr(D)_3	1-1464/1464	===============	0/0	100	99.86	resfinder	AF227520	msr(D)_3
	8819_SUI_16	2810527	30533	30596	erm(B)_6	683-747/747	......../....==	44562	8.57	96.92	resfinder	AF242872	erm(B)_6
	8820_SUI_17	2810554	5593	7056	msr(D)_3	1-1464/1464	===============	0/0	100	99.86	resfinder	AF227520	msr(D)_3
	8820_SUI_17	2810554	7176	8393	mef(A)_3	1-1218/1218	===============	0/0	100	98.69	resfinder	AF227521	mef(A)_3
	8820_SUI_17	2810567	49200	51119	tetO_4	1-1920/1920	========/======	44075	99.48	84.97	resfinder	AIOQ01000025	tetO_4
	8820_SUI_17	2810567	53658	54521	ant(6)-Ia_2	1-864/864	===============	0/0	100	100	resfinder	KF421157	ant(6)-Ia_2
	8820_SUI_17	2810567	58500	58563	erm(B)_6	683-747/747	......../....==	44562	8.57	96.92	resfinder	AF242872	erm(B)_6
	8822_SUI_19	2811470	78377	80296	tetO_4	1-1920/1920	========/======	44075	99.48	84.97	resfinder	AIOQ01000025	tetO_4
	8822_SUI_19	2811470	82835	83698	ant(6)-Ia_2	1-864/864	===============	0/0	100	100	resfinder	KF421157	ant(6)-Ia_2
	8822_SUI_19	2811470	87677	87740	erm(B)_6	683-747/747	......../....==	44562	8.57	96.92	resfinder	AF242872	erm(B)_6
	8822_SUI_19	2811480	4428	5891	msr(D)_3	1-1464/1464	===============	0/0	100	99.86	resfinder	AF227520	msr(D)_3
	8822_SUI_19	2811480	6011	7228	mef(A)_3	1-1218/1218	===============	0/0	100	98.69	resfinder	AF227521	mef(A)_3
	8822_SUI_19	2811571	197	959	erm(B)_18	1-762/762	========/======	44562	100	98.95	resfinder	X66468	erm(B)_18
	8823_SUI_20	2811656	8471	8820	msr(D)_3	1115-1464/1464	...........====	0/0	23.91	99.71	resfinder	AF227520	msr(D)_3
	8823_SUI_20	2811656	9953	10747	aph(3')-III_1	1-795/795	===============	0/0	100	99.87	resfinder	M26832	aph(3')-III_1
	8823_SUI_20	2811656	11923	12685	erm(B)_18	1-762/762	========/======	44562	100	99.48	resfinder	X66468	erm(B)_18
	8823_SUI_20	2811656	17267	17334	erm(B)_6	679-747/747	......../....==	44562	9.1	98.55	resfinder	AF242872	erm(B)_6
	8823_SUI_20	2811659	26891	28810	tet(O)_3	1-1920/1920	===============	0/0	100	99.95	resfinder	Y07780	tet(O)_3
	8826_SUI_24	2812068	196	749	ant(6)-Ia_2	136-689/864	..==========...	0/0	64.12	99.82	resfinder	KF421157	ant(6)-Ia_2
	8826_SUI_24	2812071	3245	4708	msr(D)_3	1-1464/1464	===============	0/0	100	99.86	resfinder	AF227520	msr(D)_3
	8826_SUI_24	2812071	4828	5727	mef(A)_3	319-1218/1218	...============	0/0	73.89	98.22	resfinder	AF227521	mef(A)_3
	8826_SUI_24	2812143	7637	8131	lnu(C)_1	1-495/495	===============	0/0	100	98.99	resfinder	AY928180	lnu(C)_1
	8826_SUI_24	2812156	12646	14565	tet(O)_3	1-1920/1920	===============	0/0	100	99.95	resfinder	Y07780	tet(O)_3
	8826_SUI_24	2812156	21611	22373	erm(B)_18	1-762/762	========/======	44562	100	99.21	resfinder	X66468	erm(B)_18
	8827_SUI_25	2812425	1877	2000	ant(6)-Ia_2	741-864/864	............===	0/0	14.35	100	resfinder	KF421157	ant(6)-Ia_2
	8827_SUI_25	2812487	4904	6823	tet(O)_2	1-1920/1920	===============	0/0	100	97.5	resfinder	M20925	tet(O)_2
	8827_SUI_25	2812487	13874	14624	erm(B)_18	12-762/762	===============	0/0	98.56	98.27	resfinder	X66468	erm(B)_18
	8835_SUI_33	2813304	1977	3944	optrA_17	1-1968/1968	===============	0/0	100	99.95	resfinder	ALZI01000051	optrA_17
	8835_SUI_33	2813304	5406	5999	erm(A)_3	1-594/594	===============	0/0	100	100	resfinder	EU348758	erm(A)_3
	8835_SUI_33	2813353	968	1615	cat_5	1-648/648	===============	0/0	100	99.85	resfinder	U35036	cat_5
	8835_SUI_33	2813365	3591	4353	erm(B)_18	1-762/762	========/======	44562	100	99.21	resfinder	X66468	erm(B)_18
	8835_SUI_33	2813365	11403	13322	tet(O)_2	1-1920/1920	===============	0/0	100	97.97	resfinder	M20925	tet(O)_2
	8845_SUI_42	2816013	3707	4570	ant(6)-Ia_2	1-864/864	===============	0/0	100	100	resfinder	KF421157	ant(6)-Ia_2
	8845_SUI_42	2816013	7109	9028	tetO_4	1-1920/1920	========/======	44075	99.48	84.97	resfinder	AIOQ01000025	tetO_4
	8845_SUI_42	2816101	2206	3669	msr(D)_3	1-1464/1464	===============	0/0	100	99.86	resfinder	AF227520	msr(D)_3
	8845_SUI_42	2816101	3789	5006	mef(A)_3	1-1218/1218	===============	0/0	100	98.69	resfinder	AF227521	mef(A)_3
	8845_SUI_42	2816105	538	1300	erm(B)_18	1-762/762	========/======	44562	100	99.08	resfinder	X66468	erm(B)_18
	8846_SUI_43	2816192	9427	10890	msr(D)_3	1-1464/1464	===============	0/0	100	99.86	resfinder	AF227520	msr(D)_3
	8846_SUI_43	2816192	11010	12227	mef(A)_3	1-1218/1218	===============	0/0	100	98.69	resfinder	AF227521	mef(A)_3
	8846_SUI_43	2816200	538	1300	erm(B)_18	1-762/762	========/======	44562	100	99.08	resfinder	X66468	erm(B)_18
	8846_SUI_43	2816210	49662	51581	tetO_4	1-1920/1920	========/======	44075	99.48	84.97	resfinder	AIOQ01000025	tetO_4
	8846_SUI_43	2816210	54120	54983	ant(6)-Ia_2	1-864/864	===============	0/0	100	100	resfinder	KF421157	ant(6)-Ia_2
	8846_SUI_43	2816262	1670	1733	erm(B)_6	683-747/747	......../....==	44562	8.57	95.39	resfinder	AF242872	erm(B)_6
	8852_SUI_50	2816839	12036	13955	tet(O)_3	1-1920/1920	===============	0/0	100	99.84	resfinder	Y07780	tet(O)_3
	8852_SUI_50	2816839	15168	15930	erm(B)_18	1-762/762	========/======	44562	100	99.48	resfinder	X66468	erm(B)_18
	8852_SUI_50	2816839	23299	24162	ant(6)-Ia_2	1-864/864	===============	0/0	100	100	resfinder	KF421157	ant(6)-Ia_2
	8852_SUI_50	2816991	3567	4370	lnu(B)_1	1-804/804	===============	0/0	100	99.88	resfinder	AJ238249	lnu(B)_1
	8853_SUI_51	2817048	9544	11463	tet(O)_2	1-1920/1920	===============	0/0	100	99.79	resfinder	M20925	tet(O)_2
	8853_SUI_51	2817048	13119	13982	ant(6)-Ia_2	1-864/864	===============	0/0	100	99.88	resfinder	KF421157	ant(6)-Ia_2
	8853_SUI_51	2817165	548	1310	erm(B)_18	1-762/762	========/======	44562	100	99.21	resfinder	X66468	erm(B)_18
	8854_SUI_52	2817239	51104	51866	erm(B)_18	1-762/762	========/======	44562	100	99.08	resfinder	X66468	erm(B)_18
	8854_SUI_52	2817239	65588	66454	ant(6)-Ia_3	1-867/867	===============	0/0	100	100	resfinder	KF864551	ant(6)-Ia_3
	8854_SUI_52	2817239	67490	69409	tet(O)_2	1-1920/1920	===============	0/0	100	97.24	resfinder	M20925	tet(O)_2
	8859_SUI_57	2818724	1	565	tet(O)_1	1250-1814/1920	.........======	0/0	29.43	100	resfinder	M18896	tet(O)_1
	8859_SUI_57	2818872	1	448	tet(O)_2	821-1268/1920	......====.....	0/0	23.33	90.62	resfinder	M20925	tet(O)_2
	8859_SUI_57	2818915	1	765	tet(O)_3	1-765/1920	======.........	0/0	39.84	100	resfinder	Y07780	tet(O)_3
	8860_SUI_H132_53	2819629	30801	31604	lnu(B)_1	1-804/804	===============	0/0	100	99	resfinder	AJ238249	lnu(B)_1
	8860_SUI_H132_53	2819642	41196	43115	tet(O)_3	1-1920/1920	===============	0/0	100	99.79	resfinder	Y07780	tet(O)_3
	8860_SUI_H132_53	2819642	50168	50917	erm(B)_18	13-762/762	===============	0/0	98.43	99.73	resfinder	X66468	erm(B)_18
	8861_SUI_H219_53	2819681	19316	20078	erm(B)_18	1-762/762	========/======	44562	100	99.08	resfinder	X66468	erm(B)_18
	8861_SUI_H219_53	2819691	2301	4220	tet(O)_2	1-1920/1920	===============	0/0	100	99.53	resfinder	M20925	tet(O)_2
	8862_SUI_T2NE	2819724	36576	38495	tet(O)_3	1-1920/1920	===============	0/0	100	100	resfinder	Y07780	tet(O)_3
	8863_SUI_T2N	2819796	36592	38511	tet(O)_3	1-1920/1920	===============	0/0	100	100	resfinder	Y07780	tet(O)_3
	8864_SUI_THD10_6	2819850	407	1169	erm(B)_18	1-762/762	========/======	44562	100	98.95	resfinder	X66468	erm(B)_18
	8864_SUI_THD10_6	2819942	6771	8690	tet(O)_3	1-1920/1920	===============	0/0	100	99.74	resfinder	Y07780	tet(O)_3
	8864_SUI_THD10_6	2819951	1	539	ant(6)-Ia_2	131-669/864	..==========...	0/0	62.38	100	resfinder	KF421157	ant(6)-Ia_2
	8864_SUI_THD10_6	2819993	1	104	ant(6)-Ia_1	1-104/909	==.............	0/0	11.44	99.04	resfinder	AF330699	ant(6)-Ia_1
	8865_SUI_TSK11_2	2820063	13652	15571	tet(O)_2	1-1920/1920	===============	0/0	100	99.9	resfinder	M20925	tet(O)_2
	8865_SUI_TSK11_2	2820124	107573	108322	erm(B)_18	13-762/762	===============	0/0	98.43	99.33	resfinder	X66468	erm(B)_18
	8866_SUI_TSK16_2	2820178	57943	58692	erm(B)_18	13-762/762	===============	0/0	98.43	99.33	resfinder	X66468	erm(B)_18
	8866_SUI_TSK16_2	2820232	39783	41702	tet(O)_2	1-1920/1920	===============	0/0	100	99.9	resfinder	M20925	tet(O)_2
	8867_SUI_TP12_2	2820269	40832	42751	tet(O)_3	1-1920/1920	===============	0/0	100	99.79	resfinder	Y07780	tet(O)_3
	8867_SUI_TP12_2	2820269	49804	50553	erm(B)_18	13-762/762	===============	0/0	98.43	99.73	resfinder	X66468	erm(B)_18
	8868_SUI_TP12_3	2820369	40169	42088	tet(O)_3	1-1920/1920	===============	0/0	100	99.79	resfinder	Y07780	tet(O)_3
	8868_SUI_TP12_3	2820369	49141	49849	erm(B)_10	30-738/738	===============	0/0	96.07	100	resfinder	U86375	erm(B)_10
	8869_SUI_T13_1N	2820471	45499	46261	erm(B)_18	1-762/762	========/======	44562	100	99.48	resfinder	X66468	erm(B)_18
	8869_SUI_T13_1N	2820471	49220	50086	ant(6)-Ia_3	1-867/867	===============	0/0	100	100	resfinder	KF864551	ant(6)-Ia_3
	8869_SUI_T13_1N	2820503	48687	49490	lnu(B)_1	1-804/804	===============	0/0	100	99.88	resfinder	AJ238249	lnu(B)_1
	8869_SUI_T13_1N	2820503	54617	55480	ant(6)-Ia_2	1-864/864	===============	0/0	100	99.88	resfinder	KF421157	ant(6)-Ia_2
	8869_SUI_T13_1N	2820503	57116	58332	mef(A)_3	1-1218/1218	========/======	44562	99.92	96.47	resfinder	AF227521	mef(A)_3
	8869_SUI_T13_1N	2820511	599	1333	erm(T)_2	1-735/735	===============	0/0	100	100	resfinder	AY894138	erm(T)_2
	8869_SUI_T13_1N	2820550	1068	2987	tet(O)_3	1-1920/1920	===============	0/0	100	99.79	resfinder	Y07780	tet(O)_3
	8869_SUI_T13_1N	2820550	28792	30168	tet(L)_2	1-1377/1377	===============	0/0	100	99.93	resfinder	M29725	tet(L)_2
	8871_SUI_TJ21_2S	2821958	61	654	erm(A)_3	1-594/594	===============	0/0	100	100	resfinder	EU348758	erm(A)_3
	8871_SUI_TJ21_2S	2822076	53	452	optrA_1	1569-1968/1968	...........====	0/0	20.33	100	resfinder	KP399637	optrA_1
	8871_SUI_TJ21_2S	2822217	1	103	ant(6)-Ia_1	1-103/909	==.............	0/0	11.33	100	resfinder	AF330699	ant(6)-Ia_1
	8871_SUI_TJ21_2S	2822253	1256	3175	tet(O)_2	1-1920/1920	===============	0/0	100	98.12	resfinder	M20925	tet(O)_2
	8871_SUI_TJ21_2S	2822337	478	1990	optrA_17	1-1513/1968	============...	0/0	76.88	99.93	resfinder	ALZI01000051	optrA_17
	8871_SUI_TJ21_2S	2822339	1	173	ant(6)-Ia_1	110-282/909	.====..........	0/0	19.03	100	resfinder	AF330699	ant(6)-Ia_1
	8871_SUI_TJ21_2S	2822339	341	566	aac(6')-aph(2'')_1	1215-1440/1440	............===	0/0	15.69	100	resfinder	M13771	aac(6')-aph(2'')_1
	8871_SUI_TJ21_2S	2822421	2674	3374	erm(B)_6	46-747/747	========/======	44562	93.84	99.57	resfinder	AF242872	erm(B)_6

## Sheet: Comparison.summary
id	AMRfinder	CARD	ResFinder
8789_SUI_1	5	6	5
8790_SUI_2	5	6	5
8797_SUI_4_1	0	0	0
8798_SUI_4_2	0	0	0
8799_SUI_4_3	0	0	0
8811_SUI_9_1	5	5	5
8813_SUI_10	5	5	5
8814_SUI_11	3	2	3
8815_SUI_12	3	3	4
8816_SUI_13	3	3	3
8818_SUI_15	7	7	5
8819_SUI_16	4	5	5
8820_SUI_17	4	5	5
8822_SUI_19	5	6	6
8823_SUI_20	4	6	5
8826_SUI_24	6	6	6
8827_SUI_25	3	4	3
8835_SUI_33	5	5	5
8845_SUI_42	5	5	5
8846_SUI_43	5	6	6
8852_SUI_50	6	6	4
8853_SUI_51	4	4	3
8854_SUI_52	3	2	3
8858_SUI_56	0	0	0
8859_SUI_57	1	4	3	*3 tetO alleles
8860_SUI_H132_53	5	5	3
8861_SUI_H219_53	2	2	2
8862_SUI_T2NE	1	1	1
8863_SUI_T2N	1	1	1
8864_SUI_THD10_6	3	4	4
8865_SUI_TSK11_2	2	2	2
8866_SUI_TSK16_2	2	2	2
8867_SUI_TP12_2	2	2	2
8868_SUI_TP12_3	2	2	2
8869_SUI_T13_1N	10	9	8
8871_SUI_TJ21_2S	4	8	8
