# Supplementary material for: Genetic diversity and variation in antimicrobial-resistance determinants of non-serotype 2 Streptococcus suis isolates from healthy pigs
Source: Microb Genom. 2022 Nov 3;8(11):mgen000882. doi: 10.1099/mgen.0.000882 (PMC9836093; doi:10.1099/mgen.0.000882)
Supplement: Supplementary material 8 [file mgen-8-882-s008.xlsx]

## Sheet: pubMLST_Asia
Table S8: All publicly available genomes from Asia in pubMLST (June 2022) used to provide context for our dataset from Chiang Mai, Thailand.
	pubMLSTid	isolate	aliases	country	year	source	source material	disease	aroA	cpn60	dpr	gki	mutS	recA	thrA	ST
	1611	R61		China	2008	pig	lung	unknown	137	145	204	103	137	38	98	776
	1753	BSB6		China	2016	pig		other	140	325	193	103	289	158	198	852
	1993	AH0906		China	2009	pig	other	unknown	194	261	263	238	234	102	127	1057
	1994	AKJ24		China	2016	pig	nasal swab	unknown	210	69	264	74	71	236	53	1058
	1995	BSB1		China	2016	pig	other	unknown	285	376	74	325	65	237	103	1059
	1996	BSJ47		China	2016	pig	nasal swab	unknown	119	377	30	114	7	23	221	1060
	1997	BSJ48		China	2016	pig	nasal swab	unknown	286	378	173	85	345	67	222	1061
	1998	BSJ52		China	2016	pig	nasal swab	unknown	287	379	2	39	245	225	173	1062
	1999	FHJ12		China	2017	pig	nasal swab	unknown	45	132	30	326	218	52	55	1063
	2000	FHJ20		China	2017	pig	nasal swab	unknown	45	132	28	327	218	86	55	1064
	2001	GMB3		China	2017	pig	liver	unknown	144	380	74	164	347	239	92	1065
	2002	GMB4		China	2017	pig	other	unknown	91	110	265	164	133	98	149	1066
	2003	GMJ12		China	2017	pig	nasal swab	unknown	289	76	54	72	54	45	42	1067
	2004	GMJ15		China	2017	pig	nasal swab	unknown	63	33	49	162	43	6	12	1068
	2005	GMJ19		China	2017	pig	nasal swab	unknown	13	168	100	328	348	113	12	1069
	2006	HCB2		China	2016	pig	tonsil	unknown	16	170	53	329	133	34	198	1070
	2007	HCB4		China	2016	pig	tonsil	unknown	91	77	266	103	349	140	103	1071
	2008	HCB8		China	2016	pig	tonsil	unknown	290	60	267	101	350	240	224	1072
	2009	HCJ16		China	2016	pig	nasal swab	unknown	292	381	268	269	351	241	225	1073
	2010	HCJ19		China	2016	pig	nasal swab	unknown	293	382	269	269	351	242	226	1074
	2011	HCJ3		China	2016	pig	nasal swab	unknown	291	259	30	330	163	18	166	1075
	2012	HDJ11		China	2017	pig	nasal swab	unknown	13	168	100	163	348	113	94	1076
	2013	HDJ30		China	2017	pig	nasal swab	unknown	63	32	49	162	43	6	12	1077
	2014	HMJ42		China	2017	pig	nasal swab	unknown	294	383	52	294	16	55	170	1078
	2015	JHB1		China	2016	pig	tonsil	unknown	74	170	17	104	133	34	16	1079
	2016	JHB5		China	2016	pig	other	unknown	13	384	73	331	352	158	111	1080
	2017	NJ1112		China	2011	pig	other	unknown	295	83	270	332	353	67	227	1081
	2018	QFB1		China	2017	pig	tonsil	unknown	296	77	23	164	145	124	94	1082
	2019	QFJ22		China	2017	pig	nasal swab	unknown	250	332	9	333	295	209	24	1083
	2020	SFB2		China	2017	pig	liver	unknown	297	83	172	84	83	67	228	1084
	2021	SFJ16		China	2017	pig	nasal swab	unknown	45	132	28	326	218	52	55	1085
	2022	SFJ33		China	2017	pig	nasal swab	unknown	298	168	100	163	348	113	12	1086
	2023	SFJ44		China	2017	pig	nasal swab	unknown	299	385	172	83	83	67	228	1087
	2024	WUSS286		China	2018	pig	other	unknown	210	69	30	74	71	236	53	1088
	2025	WUSS327		China	2018	pig	other	unknown	122	77	142	334	303	113	16	1089
	2026	WUSS328		China	2018	pig	other	unknown	38	259	30	64	163	18	229	1090
	2027	WUSS330		China	2018	pig	other	unknown	118	259	239	138	354	170	60	1091
	2028	WUSS425		China	2018	pig	other	unknown	45	386	30	187	354	243	79	1092
	2029	WZB2		China	2017	pig	liver	unknown	300	246	173	85	356	67	155	1093
	2030	XNB1		China	2017	pig	lung	unknown	122	171	100	335	133	113	230	1094
	2031	YSB17		China	2016	pig	nasal swab	unknown	62	296	271	16	139	42	34	1095
	2032	ZKJ33		China	2016	pig	nasal swab	unknown	302	56	53	15	7	23	55	1096
	2307	CHN383		China	2017	pig	lung	unknown	8	1	5	12	1	10	246	1258
	2308	CHN384		China	2017	pig	lung	unknown	154	170	266	372	171	268	94	1259
	2309	CHN389		China	2017	pig	lung	unknown	192	110	74	373	214	269	111	1260
	2310	CHN3824		China	2017	pig	lung	unknown	188	110	74	217	172	34	102	1261
	2311	CHN3825		China	2017	pig	lung	unknown	192	110	74	373	214	269	111	1260
	2312	CHN3830		China	2017	pig	lung	unknown	91	110	74	158	109	34	101	1263
	2313	CHNGD6		China	2017	pig	lung	unknown	329	299	30	374	392	91	12	1264
	2314	CHNNX3		China	2017	pig	lung	unknown	122	77	127	104	159	158	70	1265
	2315	CHN751		China	2018	pig	lung	unknown	29	19	25	375	11	270	6	1266
	2316	CHN123		China	2019	pig	lung	unknown	330	167	98	103	144	34	247	1267
	2317	CHN386		China	2017	pig	lung	unknown	23	33	45	86	2	6	12	1262
	2719	SFJ35		China	2017	pig	nasal swab	carrier	299	385	172	83	83	67	228	1087
	2720	HB9		China	2017	pig	nasal swab	carrier	63	33	49	162	43	6	12	1068
	2721	SFJ35		China	2017	pig	nasal swab	carrier	299	385	172	83	83	67	228	1087
	2722	HB9		China	2017	pig	nasal swab	carrier	63	33	49	162	43	6	12	1068
	2796	FHJ40		China	2017	pig	nasal swab	carrier	288	261		269	346	238	223
	2797	HMJ44		China	2017	pig	nasal swab	carrier	288	261		269	346	238	223
	2838	Ss38	SS38	China	2020	pig	lung	carrier	18	1	5	12	1	301	346	1647
	2847	STC78		Thailand	2021	human	blood	septicaemia	8	30	5	15	44	21	75	1656
	2848	STC80		Thailand	2021	human	blood	septicaemia	8	30	5	15	44	21	75	1656
	2849	STC81		Thailand	2021	human	blood	septicaemia	8	30	5	15	44	21	75	1656
	2850	STC83		Thailand	2021	human	blood	septicaemia	8	30	5	15	44	21	75	1656
	2851	STC84		Thailand	2021	human	blood	septicaemia	8	30	5	15	44	21	75	1656
	2852	STC85		Thailand	2021	human	blood	septicaemia	8	30	5	15	44	21	75	1656
	2853	STC86		Thailand	2021	human	blood	septicaemia	8	30	5	15	44	21	75	1656
	2854	STC90		Thailand	2021	human	blood	septicaemia	8	30	5	15	44	21	75	1656
	2855	STC104		Thailand	2021	human	blood	meningitis	8	30	5	15	44	21	75	1656
	2863	ESS16002	320	China	2019	pig	heart	meningitis	91	78	74	129	108	34	81	1664
	2864	JSS16004	711	China	2019	pig	heart	meningitis	144	77	73	420	108	38	81	1665
	2865	JSS17017	1003	China	2019	pig	heart	meningitis	2	30	5	34260	31216	3	25	28
	2866	JSS18022	698	China	2019	pig	heart	meningitis	16	110	32	164	133	34	111	1666
	2867	SSS16002	245	China	2019	pig	heart	meningitis	144	77	137	159	133	34	81	1667
	2868	SSS16005	255	China	2019	pig	heart	meningitis	91	484	99	426	65	113	61	1668
	2869	XSS17014	1004	China	2019	pig	heart	meningitis	252	35	284	427	191	303	175	1669
	2870	YSS19058	1089	China	2019	pig	heart	meningitis	362	233	74	103	109	106	111	1670
	2874	HZ-26	no	China	2019	pig	lung	carrier	252	70	216	79	47	62	28	1674
	2887	STC127		Thailand	2021	human	blood	septicaemia	25	485	42	7	14	109	349	1688
	2888	STC129		Thailand	2021	human	blood	septicaemia	25	485	42	7	14	109	349	1688
	2889	STC154		Thailand	2021	human	blood	septicaemia	25	485	42	7	14	109	349	1688
	2890	ID34545		Thailand	2011	pig	tonsil	other	8	21	333	45	44	22	4	1689
	2891	ID34553		Thailand	2011	pig	tonsil	other	8	21	333	45	44	22	4	1689
	2892	ID34572		Thailand	2011	pig	tonsil	other	8	21	333	45	44	22	4	1689
	2917	STC407		Thailand	2021	human	blood	septicaemia	8	30	5	32	44	21	75	1713
	2918	SCAU110		China	2008	pig	liver	unknown	391	1	1	1	1	1	3	1714
	2919	SCAU20131025		China	2019	pig	lung	unknown	46	77	73	104	452	320	100	1715
	2920	SCAU41		China	2008	pig	heart	unknown	45	518	28	60	232	52	55	1716
	2921	SCAUS84		China	2017	pig	joint fluid	unknown	2	1	1	12	1	1	3	1717
	2922	SCAUSS187		China	2019	human	blood	unknown	1	1	1	1	1	1	357	1718
	2923	SCAUZ16L		China	2017	pig	lung	unknown	1	1	1	1	1	1	358	1719
	3214	S116-1		China	2018	pig	heart	unknown	1	1	1	466	1	1	1	1892
	3215	S115-2		China	2018	pig	lung	unknown	1	1	1	466	1	1	1	1892
	3216	S62		China	2013	pig	lung	unknown	412	546	56	467	83	67	155	1893
	3217	S60		China	2013	pig	lung	unknown	412	546	56	467	83	67	155	1893
	3218	S1		China	2011	pig	lung	unknown	295	547	358	332	83	67	155	1894
	3219	S61		China	2013	pig	joint fluid	unknown	413	83	172	83	83	229	227	1895
	3220	S65		China	2015	pig	lung	unknown	414	548	319	304	408	333	267	1896
	3221	S127		China	2018	pig	lung	unknown	415	548	359	468	468	333	268	1897
	3222	S123		China	2018	pig	lung	unknown	416	348	201	469	408	334	267	1898
	3223	S71-1		China	2019	pig	lung	unknown	13	476	12	470	171	113	44	1899
	3224	S67-2		China	2015	pig	lung	unknown	149	384	74	129	212	113	100	1900
	3225	S47		China	2012	pig	lung	unknown	13	110	123	350	444	34	100	1901
	3226	S18		China	2012	pig	lung	unknown	252	52	181	138	10	156	18	1902
	3227	SCAU13		China	2009	pig	heart	unknown	45	518	28	60	232	52	55	1716
	3228	S57		China	2012	pig	lung	unknown	88	134	30	60	299	20	55	1903
	3229	S108		China	2018	pig	joint fluid	unknown	88	134	30	60	299	20	55	1903
	3230	SS2		China	2016	pig	lung	unknown	15	193	22	4	16	85	145	1904
	3231	S93-1		China	2017	pig	lung	unknown	417	32	53	86	43	68	63	1905
	3232	S91		China	2017	pig	lung	unknown	63	32	53	86	43	68	63	1906
	3233	S82		China	2017	pig	lung	unknown	8	30	5	471	44	22	109	1907
	3234	S113		China	2018	pig	joint fluid	unknown	8	30	5	472	44	22	109	1908
	3237	FH1	8789_SUI_1	Thailand	2015	pig		carrier	23	257	42	31	14	109	12	1923	Chiang Mai dataset from here
	3238	FH2	8790_SUI_2	Thailand	2015	pig		carrier	23	257	42	31	14	109	12	1923
	3239	FH4-1	8797_SUI_4_1	Thailand	2015	pig		carrier	56	142	361	473	154	71	28	1924
	3240	FH4-2	8798_SUI_4_2	Thailand	2015	pig		carrier	56	142	361	473	154	71	28	1924
	3241	FH4-3	8799_SUI_4_3	Thailand	2015	pig		carrier	56	142	361	473	154	71	28	1924
	3242	FH9-1	8811_SUI_9_1	Thailand	2015	pig		carrier	17	33	22	4	153	85	12	1925
	3243	FH10	8813_SUI_10	Thailand	2015	pig		carrier	17	33	22	4	153	85	12	1925
	3244	FH11	8814_SUI_11	Thailand	2015	pig		carrier	365	30	11	7	136	77	18	1926
	3245	FH12	8815_SUI_12	Thailand	2015	pig		carrier	365	30	11	7	136	77	18	1926
	3246	FH13	8816_SUI_13	Thailand	2015	pig		carrier	365	451	5	445	136	46	39	1927
	3247	FH15	8818_SUI_15	Thailand	2015	pig		carrier	111	132	54	7	47	103	28	1928
	3248	FH16	8819_SUI_16	Thailand	2015	pig		carrier	151	71	42	6	139	59	76	1929
	3249	FH17	8820_SUI_17	Thailand	2015	pig		carrier	151	71	42	6	139	59	76	1929
	3250	FH19	8822_SUI_19	Thailand	2015	pig		carrier	151	71	42	6	139	59	76	1929
	3251	FH20	8823_SUI_20	Thailand	2015	pig		carrier	418	428	99	126	469	265	51	1930
	3252	FH24	8826_SUI_24	Thailand	2015	pig		carrier	380	513	30	72	154	59	55	1931
	3253	FH25	8827_SUI_25	Thailand	2015	pig		carrier	383	110	99	474	138	37	111	1932
	3254	FH33	8835_SUI_33	Thailand	2015	pig		carrier	15	275	52	86	16	69	12	1933
	3255	FH42	8845_SUI_42	Thailand	2015	pig		carrier	151	90	42	72	154	59	76	1934
	3256	FH43	8846_SUI_43	Thailand	2015	pig		carrier	151	90	42	72	154	59	76	1934
	3257	FH50	8852_SUI_50	Thailand	2015	pig		carrier	418	428	99	126	469	265
	3258	FH51	8853_SUI_51	Thailand	2015	pig		carrier	91	549	23	39	145	37	92	1935
	3259	FH52	8854_SUI_52	Thailand	2015	pig		carrier	419	165	28	6	16	123	125	1936
	3260	FH56	8858_SUI_56	Thailand	2015	pig		carrier	64	550	30	79	103	335	44	1937
	3261	H132-53	8860_SUI_H132_53	Thailand	2010	human		meningitis	8	30	5	1	44	21	4	104
	3262	H219-53	8861_SUI_H219_53	Thailand	2010	human		meningitis	1	1	1	52	1	1	1	105
	3263	DP-T2NE	8862_SUI_T2NE	Thailand	2015	pig		septicaemia	1	1	1	1	1	1	1	1
	3264	DP-T2N	8863_SUI_T2N	Thailand	2015	pig		septicaemia	1	1	1	1	1	1	1	1
	3265	THD10-6	8864_SUI_THD10_6	Thailand	2015	pig		carrier	420	489	30	66	154	71	55	1938
	3266	TSK11-2	8865_SUI_TSK11_2	Thailand	2015	pig		carrier	2	30	5	34	31	3	25	28
	3267	TSK16-2	8866_SUI_TSK16_2	Thailand	2015	pig		carrier	421	30	5	34	31	3	25	1939
	3268	TP12-2	8867_SUI_TP12_2	Thailand	2015	pig		carrier	8	30	5	1	44	21	4	104
	3269	TP12-3	8868_SUI_TP12_3	Thailand	2015	pig		carrier	8	30	5	1	44	21	4	104
	3270	T13-1N	8869_SUI_T13_1N	Thailand	2015	pig		carrier	223	30	5	453	14	28	240	1940
